# Supplementary material for: Coding of self-motion-induced and self-independent visual motion in the rat dorsomedial striatum
Source: PLoS Biol. 2018 Jun 25;16(6):e2004712. doi: 10.1371/journal.pbio.2004712 (PMC6034886; doi:10.1371/journal.pbio.2004712)
Supplement: S1 Data — (XLSX) [file pbio.2004712.s001.xlsx]

## Sheet: Fig2C
cFos
NaN	NaN	NaN	NaN	NaN	NaN	NaN	NaN	NaN	NaN
NaN	NaN	NaN	NaN	NaN	0	0	2.34654	9.63676	NaN
NaN	59.1347	23.1096	3.89973	3.02952	0	0	1.00543	5.08346	1.22672
7.16162	16.6194	16.3123	10.1235	5.03933	1.00326	1.02053	3.01241	2.01594	5.07726
8.14837	8.02372	16	8.07249	2.0335	1.00958	0	0	0	3.04832
0	3.84767	1.00495	5.07101	2.06874	0	0	0	0	1.00206
NaN	0	0	1.01835	1.00206	0	0	0	0	0
NaN	NaN	0	0	0	0	1.02297	0	0	0
NaN	NaN	NaN	NaN	0	0	0	0	NaN	NaN
NaN	NaN	NaN	NaN	NaN	NaN	NaN	NaN	NaN	NaN
BDA
NaN	NaN	NaN	NaN	NaN	NaN	NaN	NaN	NaN	NaN
NaN	NaN	NaN	NaN	NaN	0	0.00281971	0.0026854	0.0294091	NaN
NaN	3.2822	3.76427	0.334717	0.0462267	0.0193329	0.0107322	0.0222455	0.0337419	0.0177824
1.30678	2.88302	2.41983	0.841491	0.071127	0.0290862	0.0179079	0.0275794	0.0253777	0.0635277
1.96759	8.52932	1.03874	0.307171	0.0453794	0.024648	0.00686646	0.0245151	0.0141804	0.0259701
1.51817	3.84653	1.88689	0.131155	0.101012	0.0126391	0.014627	0.00573386	0.00613187	0.0053516
NaN	0.290813	0.233086	0.0846862	0.0236999	0.0131692	0.00701448	0.0165484	0.0155388	0.010892
NaN	NaN	0.178147	0.0909062	0.0421543	0.00578978	0.0456573	0.0258357	0.0115776	0
NaN	NaN	NaN	NaN	0	0.00103906	0.00699643	0.00228446	NaN	NaN
NaN	NaN	NaN	NaN	NaN	NaN	NaN	NaN	NaN	NaN

## Sheet: Fig2D left
cFos Control																	cFos Stimulated																						BDA Control
0.315245	0	0.685252	0	0	0	0	0	0	0.200918	0	0.415787	0	0	0	0		0	16.9384	11.9057	7.79324	5.10333	9.95783	5.52065	2.16142	6.49936	8.47776	1.32783	2.6022	1.93578	0	4.69886	11.5074	0.752163	6.02922	10.1982	7.88639	0.825911		1.04871	1.47477	4.02031	3.95844	0.399988	0.410677	0.806421	0.968419	0.265842	2.867	0.980312
0.286587	0	0.733304	0.0456512	0.016357	0.0153437	0	0	0.0151515	0.184682	0	0.377989	0.045465	0.074696	0	0.0186137		1.76538	17.0607	12.4206	7.70218	6.23258	9.81703	5.14571	2.05845	7.00933	7.99023	1.68636	2.88129	1.96462	0.480642	4.69313	10.7839	1.39202	6.06752	9.97865	7.66096	1.03642		1.2639	1.74368	4.74514	3.99212	0.906826	0.648237	0.837788	1.00912	0.45552	2.82255	1.15048
0.257928	0	0.781355	0.0913025	0.0327141	0.0306875	0	0	0.030303	0.168447	0	0.34019	0.0909299	0.149392	0	0.0372273		3.53076	17.1829	12.9355	7.61112	7.36183	9.67623	4.77076	1.95548	7.5193	7.5027	2.04489	3.16039	1.99346	0.961284	4.68741	10.0605	2.03188	6.10582	9.75908	7.43553	1.24694		1.47909	2.0126	5.46997	4.02581	1.41366	0.885798	0.869155	1.04982	0.645199	2.7781	1.32065
0.229269	0	0.829406	0.136954	0.0490711	0.0460312	0	0	0.0454545	0.152211	0	0.302391	0.136395	0.224088	0	0.055841		5.29615	17.3052	13.4504	7.52006	8.49108	9.53543	4.39582	1.8525	8.02926	7.01517	2.40341	3.43948	2.0223	1.44193	4.68168	9.33701	2.67174	6.14412	9.53951	7.21009	1.45745		1.69428	2.28151	6.1948	4.0595	1.9205	1.12336	0.900521	1.09052	0.834877	2.73365	1.49082
0.200611	0	0.877457	0.182605	0.0654281	0.0613749	0	0	0.0606061	0.135975	0	0.264592	0.18186	0.298784	0	0.0744547		7.06153	17.4275	13.9653	7.42899	9.62033	9.39463	4.02088	1.74953	8.53923	6.52763	2.76194	3.71857	2.05114	1.92257	4.67595	8.61354	3.3116	6.18242	9.31994	6.98466	1.66797		1.90947	2.55043	6.91963	4.09319	2.42734	1.36092	0.931888	1.13122	1.02456	2.68919	1.66098
0.171952	0	0.925508	0.228256	0.0817851	0.0767187	0	0	0.0757576	0.119739	0	0.226793	0.227325	0.37348	0	0.0930684		8.82691	17.5498	14.4802	7.33793	10.7496	9.25383	3.64593	1.64656	9.0492	6.0401	3.12047	3.99767	2.07997	2.40321	4.67023	7.89008	3.95146	6.22072	9.10037	6.75923	1.87848		2.12466	2.81934	7.64446	4.12687	2.93418	1.59848	0.963255	1.17192	1.21423	2.64474	1.83115
0.143293	0	0.97356	0.273907	0.0981422	0.0920624	0	0	0.0909091	0.103503	0	0.188994	0.27279	0.448176	0	0.111682		10.5923	17.672	14.9952	7.24687	11.8788	9.11302	3.27099	1.54358	9.55917	5.55257	3.479	4.27676	2.10881	2.88385	4.6645	7.16661	4.59132	6.25902	8.8808	6.5338	2.089		2.33985	3.08826	8.36929	4.16056	3.44102	1.83604	0.994622	1.21263	1.40391	2.60029	2.00132
0.114635	0	1.02161	0.319559	0.114499	0.107406	0	0	0.106061	0.0872675	0	0.151195	0.318255	0.522872	0	0.130296		12.3577	17.7943	15.5101	7.15581	13.0081	8.97222	2.89605	1.44061	10.0691	5.06504	3.83752	4.55585	2.13765	3.36449	4.65877	6.44314	5.23117	6.29732	8.66123	6.30837	2.29951		2.55503	3.35717	9.09412	4.19425	3.94786	2.0736	1.02599	1.25333	1.59359	2.55584	2.17149
0.085976	0	1.06966	0.36521	0.130856	0.12275	0	0	0.121212	0.0710317	0	0.113397	0.36372	0.597568	0	0.148909		14.1231	17.9166	16.025	7.06475	14.1373	8.83142	2.5211	1.33764	10.5791	4.57751	4.19605	4.83495	2.16649	3.84514	4.65304	5.71968	5.87103	6.33562	8.44166	6.08294	2.51002		2.77022	3.62609	9.81895	4.22794	4.45469	2.31116	1.05736	1.29403	1.78327	2.51139	2.34165
0.0573173	0	1.11771	0.410861	0.147213	0.138094	0	0	0.136364	0.0547959	0	0.0755977	0.409185	0.672264	0	0.167523		15.8884	18.0389	16.5399	6.97368	15.2666	8.69062	2.14616	1.23467	11.0891	4.08998	4.55458	5.11404	2.19532	4.32578	4.64732	4.99621	6.51089	6.37392	8.22209	5.85751	2.72054		2.98541	3.895	10.5438	4.26162	4.96153	2.54872	1.08872	1.33473	1.97295	2.46694	2.51182
0.0286587	0	1.16576	0.456512	0.16357	0.153437	0	0	0.151515	0.0385601	0	0.0377989	0.45465	0.74696	0	0.186137		17.6538	18.1611	17.0548	6.88262	16.3958	8.54982	1.77122	1.13169	11.599	3.60244	4.91311	5.39313	2.22416	4.80642	4.64159	4.27274	7.15075	6.41222	8.00252	5.63208	2.93105		3.2006	4.16392	11.2686	4.29531	5.46837	2.78628	1.12009	1.37543	2.16263	2.42249	2.68199
0	0	1.21382	0.502164	0.179927	0.168781	0	0	0.166667	0.0223242	0	0	0.500114	0.821656	0	0.20475		19.4192	18.2834	17.5697	6.79156	17.5251	8.40902	1.39627	1.02872	12.109	3.11491	5.27163	5.67222	2.253	5.28706	4.63586	3.54928	7.79061	6.45052	7.78294	5.40665	3.14157		3.41579	4.43283	11.9934	4.329	5.97521	3.02384	1.15146	1.41613	2.35231	2.37803	2.85216
0.0263013	0.0915509	1.10347	0.488103	0.176614	0.153437	0	0	0.151515	0.00608843	0	0	0.527619	0.782001	0.0401768	0.29578		18.1572	18.4057	16.8655	6.17414	16.7869	7.82793	1.60417	1.13399	11.2789	3.04309	4.9343	5.33327	2.22417	5.12027	4.55986	3.53288	7.87156	6.53791	7.63915	5.73351	3.65781		3.18909	4.15578	11.0088	4.05782	5.4821	2.82703	1.1396	1.33685	2.3278	2.33358	2.66612
0.0526026	0.183102	0.993122	0.474043	0.173301	0.138094	0	0	0.136364	0	0	0	0.555123	0.742345	0.0803537	0.38681		16.8952	17.8137	16.1613	5.55673	16.0486	7.24684	1.81207	1.23926	10.4489	2.97127	4.59696	4.99432	2.19533	4.95348	4.48385	3.51649	7.95252	6.6253	7.49535	6.06036	4.17405		2.96239	3.87873	10.0242	3.78664	4.98898	2.63021	1.12775	1.25757	2.3033	2.30152	2.48008
0.0789039	0.274653	0.882775	0.459982	0.169988	0.12275	0	0	0.121212	0	0	0	0.582628	0.70269	0.120531	0.47784		15.6332	16.7931	15.4571	4.93932	15.3104	6.66575	2.01997	1.34453	9.61879	2.89944	4.25963	4.65537	2.1665	4.7867	4.40785	3.5001	8.03347	6.71269	7.35155	6.38721	4.69029		2.7357	3.60168	9.03954	3.51546	4.49587	2.4334	1.1159	1.1783	2.27879	2.27689	2.29404
0.105205	0.366204	0.772428	0.445922	0.166675	0.107406	0	0	0.106061	0	0	0	0.610132	0.663034	0.160707	0.56887		14.3712	15.7726	14.7529	4.3219	14.5721	6.08467	2.22787	1.4498	8.78871	2.82762	3.92229	4.31641	2.13766	4.61991	4.33184	3.4837	8.11443	6.80007	7.20775	6.71407	5.20653		2.509	3.32463	8.05491	3.24428	4.00276	2.23658	1.10405	1.09902	2.25428	2.25225	2.108
0.131506	0.457755	0.662081	0.431861	0.163361	0.0920624	0	0	0.0909091	0	0	0	0.637636	0.623379	0.200884	0.6599		13.1092	14.752	14.0487	3.70449	13.8339	5.50358	2.43577	1.55507	7.95864	2.7558	3.58496	3.97746	2.10883	4.45312	4.25584	3.46731	8.19538	6.88746	7.06395	7.04092	5.72277		2.2823	3.04757	7.07027	2.9731	3.50964	2.03977	1.09219	1.01974	2.22978	2.22762	1.92197
0.157808	0.549305	0.551734	0.417801	0.160048	0.0767187	0	0	0.0757576	0	0	0	0.665141	0.583724	0.241061	0.75093		11.8472	13.7315	13.3445	3.08707	13.0957	4.92249	2.64367	1.66035	7.12857	2.68397	3.24762	3.63851	2.08	4.28633	4.17983	3.45092	8.27633	6.97485	6.92015	7.36777	6.23901		2.0556	2.77052	6.08564	2.70192	3.01653	1.84296	1.08034	0.940461	2.20527	2.20299	1.73593
0.184109	0.640856	0.441388	0.40374	0.156735	0.0613749	0	0	0.0606061	0	0	0	0.692645	0.544068	0.281238	0.84196		10.5852	12.7109	12.6403	2.46966	12.3574	4.34141	2.85157	1.76562	6.29849	2.61215	2.91029	3.29956	2.05116	4.11954	4.10383	3.43452	8.35729	7.06224	6.77635	7.69463	6.75525		1.8289	2.49347	5.10101	2.43074	2.52342	1.64614	1.06849	0.861182	2.18077	2.17835	1.54989
0.21041	0.732407	0.331041	0.38968	0.153422	0.0460312	0	0	0.0454545	0	0	0	0.720149	0.504413	0.321415	0.93299		9.32324	11.6904	11.9361	1.85224	11.6192	3.76032	3.05946	1.87089	5.46842	2.54033	2.57296	2.9606	2.02233	3.95275	4.02782	3.41813	8.43824	7.14962	6.63255	8.02148	7.2715		1.6022	2.21642	4.11638	2.15956	2.0303	1.44933	1.05664	0.781904	2.15626	2.15372	1.36385
0.236712	0.823958	0.220694	0.375619	0.150109	0.0306875	0	0	0.030303	0	0	0	0.747654	0.464757	0.361592	1.02402		8.06124	10.6698	11.2319	1.23483	10.8809	3.17923	3.26736	1.97616	4.63835	2.4685	2.23562	2.62165	1.99349	3.78596	3.95182	3.40174	8.5192	7.23701	6.48876	8.34834	7.78774		1.37551	1.93937	3.13175	1.88838	1.53719	1.25252	1.04479	0.702626	2.13176	2.12909	1.17782
0.263013	0.915509	0.110347	0.361559	0.146795	0.0153437	0	0	0.0151515	0	0	0	0.775158	0.425102	0.401768	1.11505		6.79925	9.64929	10.5277	0.617414	10.1427	2.59814	3.47526	2.08143	3.80827	2.39668	1.89829	2.2827	1.96466	3.61917	3.87581	3.38534	8.60015	7.3244	6.34496	8.67519	8.30398		1.14881	1.66232	2.14711	1.6172	1.04408	1.0557	1.03293	0.623347	2.10725	2.10445	0.991778
0.289314	1.00706	0	0.347498	0.143482	0	0	0	0	0	0	0	0.802662	0.385446	0.441945	1.20608		5.53725	8.62874	9.82348	0	9.40447	2.01706	3.68316	2.1867	2.9782	2.32486	1.56095	1.94374	1.93583	3.45238	3.7998	3.36895	8.68111	7.41179	6.20116	9.00204	8.82022		0.922108	1.38527	1.16248	1.34602	0.550964	0.85889	1.02108	0.544069	2.08275	2.07982	0.80574
0.263013	0.928607	0	0.315908	0.130438	0	0	0	0.058693	0	0.0153455	0	0.792428	0.391039	0.43478	1.1573		5.3904	7.60819	10.1296	0.368712	8.97657	2.06002	3.45543	2.0336	2.77005	2.22662	1.55184	1.8585	1.86957	3.37842	3.76789	3.73575	8.93755	7.24875	6.16343	8.87871	8.57711		0.858786	1.28129	1.07037	1.22691	0.514237	0.80398	0.960311	0.546432	1.94185	2.05519	0.785761
0.236712	0.850153	0	0.284317	0.117395	0	0	0	0.117386	0	0.0306911	0	0.782194	0.396631	0.427614	1.10852		5.24356	6.58764	10.4358	0.737425	8.54866	2.10298	3.2277	1.88051	2.5619	2.12838	1.54272	1.77326	1.80331	3.30446	3.73598	4.10254	9.19399	7.0857	6.12569	8.75537	8.334		0.795465	1.17731	0.97826	1.1078	0.47751	0.74907	0.899541	0.548796	1.80095	2.03055	0.765781
0.21041	0.7717	0	0.252726	0.104351	0	0	0	0.176079	0	0.0460366	0	0.77196	0.402223	0.420448	1.05973		5.09671	5.828	10.7419	1.10614	8.12076	2.14594	2.99997	1.72741	2.35375	2.03014	1.53361	1.68801	1.73705	3.2305	3.70407	4.46934	9.45044	6.92266	6.08796	8.63204	8.09088		0.732143	1.07333	0.88615	0.988693	0.440783	0.69416	0.838771	0.551159	1.66006	1.98117	0.745802
0.184109	0.693247	0	0.221135	0.0913069	0	0	0	0.234772	0	0.0613821	0	0.761726	0.407816	0.413282	1.01095		4.94986	5.85106	11.0481	1.47485	7.69285	2.1889	2.77224	1.57431	2.1456	1.9319	1.52449	1.60277	1.67079	3.15654	3.67215	4.83614	9.70688	6.75962	6.05023	8.5087	7.84777		0.668821	0.969356	0.79404	0.869585	0.404056	0.63925	0.778001	0.553523	1.51916	1.85753	0.725823
0.157808	0.614793	0	0.189545	0.078263	0	0	0	0.293465	0	0.0767277	0	0.751492	0.413408	0.406117	0.962169		4.80301	5.87412	11.3542	1.84356	7.26495	2.23185	2.54451	1.42122	1.93745	1.83366	1.51538	1.51752	1.60453	3.08258	3.64024	5.20293	9.96332	6.59658	6.0125	8.38537	7.60466		0.605499	0.865378	0.701929	0.750476	0.367329	0.58434	0.717231	0.555886	1.37826	1.7339	0.705843
0.131506	0.53634	0	0.157954	0.0652192	0	0	0	0.352158	0	0.0920732	0	0.741257	0.419	0.398951	0.913387		4.65616	5.89719	11.6604	2.21227	6.83704	2.27481	2.31677	1.26812	1.7293	1.73543	1.50627	1.43228	1.53827	3.00861	3.60833	5.56973	10.2198	6.43354	5.97476	8.26203	7.36155		0.542178	0.761401	0.609819	0.631368	0.330602	0.52943	0.656461	0.55825	1.23737	1.61026	0.685864
0.105205	0.457887	0	0.126363	0.0521753	0	0	0	0.410851	0	0.107419	0	0.731023	0.424593	0.391785	0.864605		4.50931	5.92025	11.9665	2.58099	6.40914	2.31777	2.08904	1.11502	1.52115	1.63719	1.49715	1.34703	1.47201	2.93465	3.57642	5.93653	10.4762	6.2705	5.93703	8.1387	7.11844		0.478856	0.657423	0.517708	0.512259	0.293875	0.47452	0.595692	0.560613	1.09647	1.48663	0.665885
0.0789039	0.379433	0	0.0947723	0.0391315	0	0	0	0.469544	0	0.122764	0	0.720789	0.430185	0.384619	0.815823		4.36246	5.94331	12.2727	2.9497	5.98123	2.36073	1.86131	0.961924	1.313	1.53895	1.48804	1.26179	1.40575	2.86069	3.5445	6.30332	10.7327	6.10746	5.8993	8.01536	6.87533		0.415534	0.553445	0.425598	0.393151	0.257148	0.41961	0.534922	0.562976	0.955571	1.36299	0.645905
0.0526026	0.30098	0	0.0631815	0.0260877	0	0	0	0.528237	0	0.13811	0	0.710555	0.435777	0.377454	0.76704		4.21561	5.96637	12.5788	3.31841	5.55333	2.40369	1.63358	0.808827	1.10485	1.44071	1.47892	1.17654	1.33949	2.78673	3.51259	6.67012	10.9891	5.94442	5.86157	7.89203	6.63221		0.352212	0.449467	0.333488	0.274043	0.220421	0.3647	0.474152	0.56534	0.814673	1.23935	0.625926
0.0263013	0.222527	0	0.0315908	0.0130438	0	0	0	0.58693	0	0.153455	0	0.700321	0.44137	0.370288	0.718258		4.06876	5.98944	12.8849	3.68712	5.12543	2.44665	1.40585	0.65573	0.896698	1.34247	1.46981	1.0913	1.27323	2.71277	3.48068	7.03692	11.2455	5.78138	5.82383	7.76869	6.3891		0.288891	0.34549	0.241377	0.154934	0.183694	0.30979	0.413382	0.567703	0.673776	1.11572	0.605947
0	0.144073	0	0	0	0	0	0	0.645623	0	0.168801	0	0.690087	0.446962	0.363122	0.669476		3.92191	6.0125	13.1911	4.05584	4.69752	2.48961	1.17812	0.502633	0.688548	1.24424	1.4607	1.00605	1.20698	2.63881	3.44876	7.40371	11.502	5.61833	5.7861	7.64536	6.14599		0.225569	0.241512	0.149267	0.0358258	0.146968	0.25488	0.352612	0.570067	0.532879	0.992083	0.585967
0.0317334	0.130976	0	0	0	0	0.014435	0	0.598317	0	0.171686	0.124142	0.669307	0.42927	0.352862	0.724233		4.39887	6.03556	13.007	3.99258	4.44155	2.26328	1.10581	0.47011	0.639094	1.23522	1.40089	0.914592	1.14311	2.74808	3.3974	6.93917	10.9377	5.87315	5.70371	7.08747	5.67958		0.223503	0.230364	0.138802	0.0346345	0.138755	0.253839	0.334044	0.529003	0.54982	0.868447	0.555091
0.0634669	0.117878	0	0	0	0	0.02887	0	0.551011	0	0.174572	0.248285	0.648527	0.411579	0.342601	0.778991		4.87582	6.05862	12.823	3.92932	4.18559	2.03695	1.03351	0.437588	0.58964	1.22621	1.34108	0.823132	1.07924	2.85735	3.34604	6.47463	10.3735	6.12797	5.62132	6.52958	5.21317		0.221438	0.219216	0.128337	0.0334431	0.130543	0.252797	0.315475	0.487939	0.566762	0.744811	0.524215
0.0952003	0.104781	0	0	0	0	0.043305	0	0.503705	0	0.177457	0.372427	0.627747	0.393888	0.332341	0.833748		5.35278	6.08169	12.6389	3.86606	3.92962	1.81063	0.961201	0.405066	0.540185	1.2172	1.28127	0.731673	1.01537	2.96663	3.29468	6.0101	9.80924	6.38279	5.53892	5.97169	4.74676		0.219372	0.208069	0.117872	0.0322518	0.122331	0.251756	0.296906	0.446875	0.583703	0.621175	0.493338
0.126934	0.0916831	0	0	0	0	0.05774	0	0.456399	0	0.180343	0.49657	0.606967	0.376196	0.322081	0.888505		5.82973	6.10475	12.4549	3.8028	3.67365	1.5843	0.888896	0.372544	0.490731	1.20819	1.22146	0.640214	0.951499	3.0759	3.24332	5.54556	9.24499	6.6376	5.45653	5.41381	4.28034		0.217307	0.196921	0.107407	0.0310604	0.114119	0.250715	0.278337	0.405811	0.600645	0.497539	0.462462
0.158667	0.0785855	0	0	0	0	0.072175	0	0.409093	0	0.183228	0.620712	0.586187	0.358505	0.31182	0.943263		6.30669	6.3748	12.2708	3.73955	3.41768	1.35797	0.81659	0.340022	0.441277	1.19917	1.16165	0.548755	0.88763	3.18517	3.19196	5.08102	8.68074	6.89242	5.37414	4.85592	3.81393		0.215241	0.185773	0.0969417	0.0298691	0.105907	0.249673	0.259769	0.364747	0.617586	0.451024	0.431585
0.190401	0.0654879	0	0	0	0	0.08661	0	0.361787	0	0.186114	0.744854	0.565407	0.340813	0.30156	0.99802		6.78364	6.68014	12.0868	3.67629	3.16172	1.13164	0.744285	0.3075	0.391823	1.19016	1.10184	0.457296	0.823761	3.29445	3.1406	4.61648	8.11649	7.14724	5.29174	4.29803	3.34752		0.213175	0.174626	0.0864767	0.0286777	0.0976952	0.248632	0.2412	0.323683	0.634528	0.415526	0.400709
0.222134	0.0523903	0	0	0	0	0.101045	0	0.314482	0	0.189	0.868997	0.544627	0.323122	0.291299	1.05278		7.2606	6.98548	11.9027	3.61303	2.90575	0.905313	0.67198	0.274978	0.342369	1.18115	1.04203	0.365837	0.759892	3.40372	3.08924	4.15194	7.55224	7.40206	5.20935	3.74015	2.88111		0.21111	0.163478	0.0760117	0.0274864	0.0894832	0.24759	0.222631	0.282619	0.651469	0.380029	0.369832
0.253867	0.0392927	0	0	0	0	0.11548	0	0.267176	0	0.191885	0.993139	0.523848	0.305431	0.281039	1.10753		7.73755	7.29081	11.7187	3.54977	2.64978	0.678985	0.599674	0.242456	0.292914	1.17214	0.982225	0.274377	0.696023	3.51299	3.03788	3.6874	6.98799	7.65688	5.12696	3.18226	2.4147		0.209044	0.15233	0.0655467	0.026295	0.0812711	0.246549	0.204063	0.241555	0.668411	0.344531	0.338956
0.285601	0.0261952	0	0	0	0	0.129915	0	0.21987	0	0.194771	1.11728	0.503068	0.287739	0.270779	1.16229		8.21451	7.59615	11.5346	3.48651	2.39381	0.452657	0.527369	0.209934	0.24346	1.16312	0.922416	0.182918	0.632154	3.62226	2.98652	3.22286	6.42374	7.91169	5.04457	2.62437	1.94829		0.206979	0.141182	0.0550816	0.0251037	0.0730591	0.245507	0.185494	0.200491	0.685352	0.309034	0.30808
0.317334	0.0130976	0	0	0	0	0.14435	0	0.172564	0	0.197656	1.24142	0.482288	0.270048	0.260518	1.21705		8.69146	7.90149	11.3505	3.42326	2.13785	0.226328	0.455064	0.177412	0.194006	1.15411	0.862607	0.0914592	0.568284	3.73154	2.93516	2.75832	5.85949	8.16651	4.96217	2.06649	1.48188		0.204913	0.130035	0.0446166	0.0239124	0.064847	0.244466	0.166925	0.159427	0.702294	0.273536	0.277203
0.349068	0	0	0	0	0	0.158785	0	0.125258	0	0.200542	1.36557	0.461508	0.252356	0.250258	1.27181		9.16841	8.20683	11.1665	3.36	1.88188	0	0.382758	0.144889	0.144552	1.1451	0.802798	0	0.504415	3.84081	2.8838	2.29378	5.29524	8.42133	4.87978	1.5086	1.01546		0.202848	0.118887	0.0341516	0.022721	0.056635	0.243424	0.148357	0.118363	0.719236	0.238039	0.246327
0.317334	0	0	0	0.0113636	0.0114343	0.14435	0	0.113871	0	0.197927	1.25293	0.430916	0.240944	0.273182	1.20318		9.32396	8.51216	11.1746	3.26233	1.73367	0.0231676	0.370866	0.178822	0.1446	1.041	0.774943	0	0.458559	4.06833	2.80449	2.21464	4.95094	8.13671	4.66366	1.46252	1.01694		0.186494	0.11045	0.0329759	0.0230974	0.0555454	0.226714	0.141648	0.117707	0.659096	0.202541	0.226959
0.285601	0	0	0	0.0227273	0.0228686	0.129915	0	0.102484	0	0.195312	1.14029	0.400325	0.229531	0.296107	1.13455		9.4795	8.8175	11.1828	3.16466	1.58546	0.0463353	0.358974	0.212754	0.144649	0.936899	0.747088	0	0.412704	4.29586	2.72518	2.1355	4.60665	7.85209	4.44753	1.41644	1.01841		0.170141	0.102013	0.0318001	0.0234738	0.0544558	0.210004	0.134938	0.11705	0.598956	0.167044	0.207591
0.253867	0	0	0	0.0340909	0.0343029	0.11548	0	0.0910967	0	0.192696	1.02766	0.369733	0.218118	0.319031	1.06592		9.63505	9.12284	11.1909	3.06698	1.43726	0.0695029	0.347082	0.246686	0.144698	0.832799	0.719233	0	0.366848	4.52338	2.64587	2.05635	4.26235	7.56747	4.23141	1.37036	1.01989		0.153787	0.0935765	0.0306244	0.0238503	0.0533663	0.193294	0.128229	0.116393	0.538817	0.131546	0.188223
0.222134	0	0	0	0.0454545	0.0457372	0.101045	0	0.0797097	0	0.190081	0.91502	0.339141	0.206705	0.341955	0.997295		9.79059	9.42817	11.199	2.96931	1.28905	0.0926705	0.33519	0.280619	0.144747	0.728699	0.691378	0	0.320992	4.75091	2.56657	1.97721	3.91806	7.28285	4.01529	1.32429	1.02137		0.137434	0.0851397	0.0294486	0.0242267	0.0522767	0.176584	0.12152	0.115737	0.478677	0.0960485	0.168855
0.190401	0	0	0	0.0568182	0.0571715	0.08661	0	0.0683226	0	0.187466	0.802383	0.30855	0.195292	0.36488	0.928668		9.94613	9.73351	11.2072	2.87164	1.14084	0.115838	0.323298	0.314551	0.144795	0.624599	0.663523	0	0.275136	4.97843	2.48726	1.89806	3.57376	6.99823	3.79916	1.27821	1.02284		0.12108	0.0767028	0.0282729	0.0246031	0.0511872	0.159874	0.114811	0.11508	0.418538	0.0605509	0.149488
0.158667	0	0	0	0.0681818	0.0686058	0.072175	0	0.0569355	0	0.184851	0.689746	0.277958	0.183879	0.387804	0.86004		10.1017	9.72347	11.2153	2.77397	0.992638	0.139006	0.311406	0.348483	0.144844	0.5205	0.635668	0	0.22928	5.20596	2.40795	1.81892	3.22947	6.71362	3.58304	1.23213	1.02432		0.104727	0.068266	0.0270972	0.0249795	0.0500976	0.143164	0.108102	0.114424	0.358398	0.0416324	0.13012
0.126934	0	0	0	0.0795455	0.0800401	0.05774	0	0.0455484	0	0.182236	0.577109	0.247367	0.172466	0.410728	0.791412		10.2572	9.39806	11.2235	2.6763	0.844432	0.162173	0.299514	0.382416	0.144893	0.4164	0.607813	0	0.183424	5.43348	2.32864	1.73977	2.88517	6.429	3.36692	1.18605	1.02579		0.088373	0.0598291	0.0259214	0.0253559	0.0490081	0.126454	0.101393	0.113767	0.298259	0.039293	0.110752
0.0952003	0	0	0	0.0909091	0.0914744	0.043305	0	0.0341613	0	0.179621	0.464473	0.216775	0.161054	0.433653	0.722784		10.4128	9.07264	11.2316	2.57863	0.696225	0.185341	0.287622	0.416348	0.144941	0.3123	0.579958	0	0.137568	5.66101	2.24933	1.66063	2.54088	6.14438	3.15079	1.13997	1.02727		0.0720195	0.0513923	0.0247457	0.0257323	0.0479185	0.109744	0.0946839	0.113111	0.238119	0.0369536	0.0913841
0.0634669	0	0	0	0.102273	0.102909	0.02887	0	0.0227742	0	0.177006	0.351836	0.186183	0.149641	0.456577	0.654156		10.5683	8.74723	11.2397	2.48096	0.548018	0.208509	0.27573	0.45028	0.14499	0.2082	0.552103	0	0.0917119	5.88853	2.17003	1.58148	2.19658	5.85976	2.93467	1.09389	1.02874		0.055666	0.0429554	0.02357	0.0261087	0.0468289	0.0930342	0.0879749	0.112454	0.17798	0.0346142	0.0720163
0.0317334	0	0	0	0.113636	0.114343	0.014435	0	0.0113871	0	0.174391	0.239199	0.155592	0.138228	0.479501	0.585528		10.7239	8.42181	11.2479	2.38328	0.399812	0.231676	0.263837	0.484212	0.145039	0.1041	0.524248	0	0.0458559	6.11606	2.09072	1.50234	1.85229	5.57514	2.71855	1.04781	1.03022		0.0393125	0.0345186	0.0223942	0.0264851	0.0457394	0.0763242	0.0812658	0.111798	0.11784	0.0322748	0.0526485
0	0	0	0	0.125	0.125777	0	0	0	0	0.171776	0.126562	0.125	0.126815	0.502426	0.5169		10.8794	8.0964	11.256	2.28561	0.251605	0.254844	0.251945	0.518145	0.145088	0	0.496393	0	0	6.34358	2.01141	1.42319	1.50799	5.29052	2.50242	1.00174	1.03169		0.022959	0.0260817	0.0212185	0.0268616	0.0446498	0.0596142	0.0745567	0.111141	0.0577008	0.0299354	0.0332807
0	0	0	0.0204464	0.125185	0.137234	0.0115136	0	0.0114599	0	0.15616	0.141645	0.165592	0.138061	0.490939	0.496005		10.5662	7.77098	11.1634	2.20132	0.251954	0.231676	0.328091	0.480338	0.152436	0.0613522	0.451267	0	0	6.4349	2.12089	1.32837	1.46627	5.13968	2.29775	1.00434	1.029		0.0229857	0.0252202	0.0207968	0.0268585	0.043096	0.0602828	0.0756242	0.109441	0.054975	0.027596	0.0310593
0	0	0	0.0408927	0.12537	0.148691	0.0230272	0	0.0229197	0	0.140544	0.156728	0.206184	0.149306	0.479452	0.47511		10.2529	7.44557	11.0707	2.11703	0.252302	0.208509	0.404237	0.44253	0.159783	0.122704	0.40614	0	0	6.52621	2.23037	1.23355	1.42454	4.98885	2.09308	1.00694	1.02631		0.0230125	0.0243586	0.0203751	0.0268554	0.0415422	0.0609514	0.0766917	0.107741	0.0522493	0.0252566	0.0288378
0	0	0	0.0613391	0.125555	0.160148	0.0345407	0	0.0343796	0	0.124928	0.17181	0.246776	0.160552	0.467966	0.454215		9.93966	7.12015	10.978	2.03274	0.252651	0.185341	0.480382	0.404723	0.167131	0.184057	0.361013	0	0	6.61753	2.33984	1.13874	1.38282	4.83801	1.88841	1.00954	1.02361		0.0230392	0.0234971	0.0199534	0.0268524	0.0399884	0.06162	0.0777592	0.106041	0.0495235	0.0229172	0.0266164
0	0	0	0.0817854	0.12574	0.171605	0.0460543	0	0.0458394	0	0.109312	0.186893	0.287369	0.171797	0.456479	0.433319		9.62641	6.79473	10.8854	1.94845	0.252999	0.162173	0.556528	0.366916	0.174479	0.245409	0.315887	0	0	6.70885	2.44932	1.04392	1.34109	4.68718	1.68374	1.01215	1.02092		0.023066	0.0226355	0.0195317	0.0268493	0.0384346	0.0622887	0.0788268	0.104341	0.0467977	0.0205778	0.024395
0	0	0	0.102232	0.125925	0.183062	0.0575679	0	0.0572993	0	0.093696	0.201976	0.327961	0.183043	0.444993	0.412424		9.31317	6.46932	10.7927	1.86416	0.253347	0.139006	0.632673	0.329109	0.181827	0.306761	0.27076	0	0	6.80016	2.5588	0.949097	1.29936	4.53634	1.47906	1.01475	1.01822		0.0230927	0.0217739	0.01911	0.0268463	0.0368807	0.0629573	0.0798943	0.102642	0.0440719	0.0182384	0.0221736
0	0	0	0.122678	0.12611	0.194519	0.0690815	0	0.0687591	0	0.07808	0.217059	0.368553	0.194288	0.433506	0.391529		8.99992	6.1439	10.7	1.77987	0.253696	0.115838	0.708819	0.291302	0.189175	0.368113	0.225633	0	0	6.89148	2.66828	0.854279	1.25764	4.38551	1.27439	1.01735	1.01553		0.0231194	0.0209124	0.0186884	0.0268432	0.0353269	0.0636259	0.0809618	0.100942	0.0413461	0.015899	0.0199522
0	0	0	0.143124	0.126295	0.205975	0.0805951	0	0.080219	0.0025357	0.062464	0.232141	0.409145	0.205534	0.42202	0.370634		8.68668	5.90411	10.6074	1.69558	0.254044	0.0926705	0.784964	0.253495	0.196523	0.429465	0.180507	0	0	6.98279	2.77775	0.75946	1.21591	4.23467	1.06972	1.01995	1.01284		0.0231462	0.0200508	0.0182667	0.0268402	0.0337731	0.0642945	0.0820293	0.0992418	0.0386204	0.0137324	0.0177308
0	0	0	0.163571	0.12648	0.217432	0.0921087	0	0.0916788	0.0228213	0.046848	0.247224	0.449737	0.216779	0.410533	0.349738		8.37343	6.26368	10.5147	1.61129	0.254393	0.0695029	0.86111	0.215687	0.203871	0.490817	0.13538	0	0	7.07411	2.88723	0.664641	1.17419	4.08383	0.865049	1.02256	1.01014		0.0231729	0.0191893	0.017845	0.0268371	0.0322193	0.0649631	0.0830968	0.0975419	0.0358946	0.0127752	0.0155094
0	0	0	0.184017	0.126665	0.228889	0.103622	0	0.103139	0.0431069	0.031232	0.262307	0.490329	0.228025	0.399047	0.328843		8.06019	6.62324	10.422	1.52701	0.254741	0.0463353	0.937256	0.17788	0.211219	0.55217	0.0902533	0	0	7.16542	2.99671	0.569822	1.13246	3.933	0.660377	1.02516	1.00745		0.0231997	0.0183277	0.0174233	0.026834	0.0306655	0.0656317	0.0841643	0.095842	0.0331688	0.011818	0.013288
0	0	0	0.204464	0.12685	0.240346	0.115136	0	0.114599	0.0633925	0.015616	0.277389	0.530922	0.239271	0.38756	0.307948		7.74694	6.9828	10.3294	1.44272	0.25509	0.0231676	1.0134	0.140073	0.218567	0.613522	0.0451267	0	0	7.25674	3.10619	0.475003	1.09074	3.78216	0.455706	1.02776	1.00476		0.0232264	0.0174662	0.0170016	0.026831	0.0291117	0.0663004	0.0852319	0.0941421	0.030443	0.0108608	0.0110666
0	0	0	0.22491	0.127035	0.251803	0.126649	0	0.126058	0.0836781	0	0.292472	0.571514	0.250516	0.376074	0.287053		7.4337	7.34237	10.2367	1.35843	0.255438	0	1.08955	0.102266	0.225914	0.674874	0	0	0	7.34805	3.21566	0.380184	1.04901	3.63133	0.251034	1.03036	1.00206		0.0232531	0.0166046	0.0165799	0.0268279	0.0275578	0.066969	0.0862994	0.0924422	0.0277172	0.00990359	0.00884514
0.0205123	0.0235076	0	0.214646	0.115486	0.228912	0.150854	0	0.166966	0.103964	0	0.265884	0.530966	0.302533	0.353534	0.272321		7.17054	7.70193	10.1785	1.28829	0.304539	0.0105835	1.01791	0.123406	0.215528	0.767754	0.0103292	0	0	7.04874	3.12183	0.406285	1.03741	3.41002	0.299136	1.01153	1.01776		0.0215269	0.0163581	0.0176119	0.0275544	0.0265437	0.0652476	0.0848337	0.0901407	0.0262139	0.0089464	0.00849056
0.0410245	0.0470152	0	0.204382	0.103938	0.206021	0.175058	0	0.207873	0.124249	0	0.239295	0.490418	0.35455	0.330994	0.257588		6.90739	8.0615	10.1202	1.21815	0.35364	0.0211669	0.946272	0.144547	0.205142	0.860634	0.0206583	0	0	6.74944	3.028	0.432386	1.02581	3.18871	0.347237	0.992702	1.03345		0.0198006	0.0161115	0.018644	0.0282809	0.0255297	0.0635263	0.083368	0.0878392	0.0247106	0.0079892	0.00813598
0.0615368	0.0705228	0	0.194119	0.092389	0.183129	0.199263	0	0.24878	0.144535	0	0.212707	0.44987	0.406566	0.308454	0.242856		6.64423	8.42106	10.062	1.14801	0.402741	0.0317504	0.874635	0.165688	0.194756	0.953514	0.0309875	0	0	6.45013	2.93417	0.458487	1.01421	2.96741	0.395339	0.973871	1.04914		0.0180743	0.015865	0.019676	0.0290074	0.0245156	0.0618049	0.0819024	0.0855377	0.0232073	0.007032	0.0077814
0.0820491	0.0940304	0	0.183855	0.0808403	0.160238	0.223467	0	0.289688	0.16482	0	0.186119	0.409322	0.458583	0.285915	0.228124		6.38107	8.78063	10.0037	1.07787	0.451842	0.0423339	0.802998	0.186828	0.18437	1.04639	0.0413166	0	0	6.15082	2.84034	0.484587	1.00262	2.7461	0.44344	0.955039	1.06483		0.016348	0.0156184	0.020708	0.0297339	0.0235015	0.0600836	0.0804367	0.0832362	0.021704	0.0060748	0.00742682
0.102561	0.117538	0	0.173591	0.0692917	0.137347	0.247672	0	0.330595	0.185106	0	0.15953	0.368774	0.5106	0.263375	0.213392		6.11792	9.14019	9.94547	1.00773	0.500943	0.0529173	0.73136	0.207969	0.173984	1.13927	0.0516458	0	0	5.85151	2.74651	0.510688	0.991017	2.52479	0.491542	0.936208	1.08052		0.0146218	0.0153719	0.02174	0.0304604	0.0224874	0.0583623	0.078971	0.0809347	0.0202007	0.0051176	0.00707224
0.123074	0.141046	0	0.163328	0.0577431	0.114456	0.271876	0	0.371503	0.205392	0	0.132942	0.328227	0.562617	0.240835	0.19866		5.85476	9.49975	9.88723	0.937587	0.550044	0.0635008	0.659723	0.229109	0.163598	1.23215	0.0619749	0	0	5.55221	2.65268	0.536789	0.979418	2.30349	0.539643	0.917377	1.09622		0.0128955	0.0151253	0.0227721	0.0311869	0.0214733	0.0566409	0.0775053	0.0786332	0.0186973	0.0041604	0.00671766
0.143586	0.164553	0	0.153064	0.0461945	0.0915647	0.296081	0	0.41241	0.225677	0	0.106354	0.287679	0.614633	0.218295	0.183928		5.5916	9.85932	9.82898	0.867447	0.599145	0.0740842	0.588086	0.25025	0.153212	1.32503	0.0723041	0	0	5.2529	2.55885	0.562889	0.967819	2.08218	0.587745	0.898545	1.11191		0.0111692	0.0148788	0.0238041	0.0319134	0.0204592	0.0549196	0.0760396	0.0763317	0.017194	0.0032032	0.00636308
0.164098	0.188061	0	0.1428	0.0346459	0.0686735	0.320285	0	0.453317	0.245963	0	0.0797651	0.247131	0.66665	0.195755	0.169196		5.32845	10.2189	9.77073	0.797307	0.648246	0.0846677	0.516449	0.271391	0.142826	1.41791	0.0826332	0	0	4.95359	2.46502	0.58899	0.95622	1.86087	0.635846	0.879714	1.1276		0.00944296	0.0146322	0.0248361	0.0326399	0.0194451	0.0531982	0.074574	0.0740302	0.0156907	0.002246	0.0060085
0.18461	0.211568	0	0.132537	0.0230972	0.0457824	0.34449	0	0.494225	0.250483	0	0.0531768	0.206583	0.718667	0.173216	0.154464		5.06529	9.92259	9.71248	0.727167	0.697347	0.0952512	0.444811	0.292531	0.13244	1.51079	0.0929624	0	0	4.65428	2.37119	0.615091	0.944621	1.63957	0.683947	0.860883	1.14329		0.00771668	0.0143856	0.0258682	0.0333663	0.018431	0.0514769	0.0731083	0.0717287	0.0141874	0.00196897	0.00565392
0.205123	0.235076	0	0.122273	0.0115486	0.0228912	0.368694	0	0.535132	0.249748	0	0.0265884	0.166035	0.770684	0.150676	0.139732		4.80213	9.40768	9.65424	0.657027	0.746448	0.105835	0.373174	0.313672	0.122054	1.60367	0.103292	0	0	4.35498	2.27736	0.641192	0.933022	1.41826	0.732049	0.842051	1.15898		0.00599041	0.0141391	0.0269002	0.0340928	0.0174169	0.0497555	0.0716426	0.0694272	0.0126841	0.00191866	0.00529934
0.225635	0.258584	0	0.112009	0	0	0.392899	0	0.576039	0.249013	0	0	0.125487	0.8227	0.128136	0.125		4.53897	8.89277	9.59599	0.586887	0.795549	0.116418	0.301537	0.334812	0.111668	1.69655	0.113621	0	0	4.05567	2.18352	0.667292	0.921423	1.19695	0.78015	0.82322	1.17468		0.00426414	0.0138925	0.0279322	0.0348193	0.0164028	0.0480342	0.0701769	0.0671257	0.0111807	0.00186835	0.00494476
0.205123	0.235076	0	0.111971	0.0182193	0.011416	0.371154	0.011496	0.523672	0.248278	0.0383433	0.0132401	0.222875	0.872763	0.16531	0.177047		4.74	8.37786	9.30819	0.616397	0.940579	0.105835	0.310762	0.416049	0.119729	1.55696	0.16118	0.0572784	0.0350016	3.92846	1.98502	0.665928	0.860384	1.26816	0.797315	0.84226	1.09641		0.00435818	0.0131551	0.0270964	0.0403778	0.0162879	0.0474643	0.0687239	0.0702749	0.0108113	0.00181803	0.0051343
0.18461	0.211568	0	0.111933	0.0364387	0.022832	0.349409	0.0229921	0.471305	0.247543	0.0766867	0.0264801	0.320262	0.922826	0.202483	0.229093		4.94103	7.86295	9.02038	0.645907	1.08561	0.0952512	0.319988	0.497285	0.12779	1.41736	0.208739	0.114557	0.0700032	3.80125	1.78652	0.664564	0.799346	1.33936	0.81448	0.861301	1.01814		0.00445222	0.0124177	0.0262605	0.0459363	0.016173	0.0468943	0.0672708	0.0734241	0.0104418	0.00176772	0.00532385
0.164098	0.188061	0	0.111895	0.054658	0.0342479	0.327665	0.0344881	0.418938	0.246809	0.11503	0.0397202	0.41765	0.972888	0.239656	0.28114		5.14206	7.34804	8.73258	0.675416	1.23064	0.0846677	0.329213	0.578521	0.135851	1.27776	0.256298	0.171835	0.105005	3.67403	1.58802	0.663199	0.738307	1.41057	0.831644	0.880341	0.93987		0.00454627	0.0116803	0.0254246	0.0514948	0.0160581	0.0463244	0.0658177	0.0765732	0.0100724	0.00171741	0.00551339
0.143586	0.164553	0	0.111857	0.0728774	0.0456639	0.30592	0.0459841	0.366571	0.246074	0.153373	0.0529602	0.515037	1.02295	0.27683	0.333187		5.34309	6.83313	8.44478	0.704926	1.37567	0.0740842	0.338439	0.659757	0.143912	1.13817	0.303857	0.229113	0.140006	3.54682	1.38952	0.661835	0.677269	1.48177	0.848809	0.899381	0.861602		0.00464031	0.0109429	0.0245888	0.0570534	0.0159432	0.0457545	0.0643646	0.0797224	0.00970293	0.0016671	0.00570293
0.123074	0.141046	0	0.111819	0.0910967	0.0570799	0.284175	0.0574802	0.314203	0.245339	0.191717	0.0662003	0.612424	1.07301	0.314003	0.385233		5.54412	6.31822	8.15697	0.734436	1.5207	0.0635008	0.347664	0.740993	0.151973	0.998569	0.351416	0.286392	0.175008	3.41961	1.19101	0.660471	0.616231	1.55298	0.865973	0.918422	0.783333		0.00473435	0.0102055	0.0237529	0.0626119	0.0158283	0.0451845	0.0629115	0.0828715	0.00933347	0.00161678	0.00589248
0.102561	0.117538	0	0.111781	0.109316	0.0684959	0.26243	0.0689762	0.261836	0.244604	0.23006	0.0794403	0.709812	1.12308	0.351177	0.43728		5.74515	5.80331	7.86917	0.763945	1.66573	0.0529173	0.35689	0.82223	0.160034	0.858972	0.398975	0.34367	0.21001	3.2924	0.992511	0.659106	0.555192	1.62418	0.883138	0.937462	0.705065		0.00482839	0.00946809	0.022917	0.0681704	0.0157134	0.0446146	0.0614584	0.0860207	0.00896402	0.00156647	0.00608202
0.0820491	0.0940304	0	0.111743	0.127535	0.0799119	0.240685	0.0804722	0.209469	0.243869	0.268403	0.0926804	0.807199	1.17314	0.38835	0.489327		5.94618	5.2884	7.58137	0.793455	1.81076	0.0423339	0.366116	0.903466	0.168095	0.719375	0.446534	0.400949	0.245011	3.16519	0.794009	0.657742	0.494154	1.69539	0.900302	0.956502	0.626796		0.00492244	0.00873068	0.0220812	0.0737289	0.0155985	0.0440447	0.0600053	0.0891699	0.00859457	0.00151616	0.00627157
0.0615368	0.0705228	0	0.111705	0.145755	0.0913279	0.218941	0.0919682	0.157102	0.243134	0.306747	0.10592	0.904587	1.2232	0.425524	0.541373		6.14721	4.77349	7.29356	0.822965	1.95579	0.0317504	0.375341	0.984702	0.176156	0.579778	0.494093	0.458227	0.280013	3.03798	0.595507	0.656378	0.433115	1.76659	0.917467	0.975542	0.548527		0.00501648	0.00799328	0.0212453	0.0792874	0.0154836	0.0434748	0.0585522	0.092319	0.00822512	0.00146585	0.00646111
0.0410245	0.0470152	0	0.111667	0.163974	0.102744	0.197196	0.103464	0.104734	0.242399	0.34509	0.11916	1.00197	1.27326	0.462697	0.59342		6.34824	4.25858	7.00576	0.852475	2.10082	0.0211669	0.384567	1.06594	0.184217	0.440182	0.541652	0.515505	0.315014	2.91076	0.397004	0.655013	0.372077	1.8378	0.934631	0.994583	0.470259		0.00511052	0.00725587	0.0204094	0.0848459	0.0153687	0.0429048	0.0570991	0.0954682	0.00785567	0.00141553	0.00665066
0.0205123	0.0235076	0	0.111629	0.182193	0.11416	0.175451	0.11496	0.0523672	0.247973	0.383433	0.132401	1.09936	1.32333	0.49987	0.645467		6.54927	4.20034	6.71796	0.881984	2.24585	0.0105835	0.393792	1.14717	0.192278	0.300585	0.589211	0.572784	0.350016	2.78355	0.198502	0.653649	0.311038	1.909	0.951796	1.01362	0.39199		0.00520456	0.00651846	0.0195736	0.0904044	0.0152538	0.0423349	0.055646	0.0986174	0.00748621	0.00135981	0.0068402
0	0	0	0.111591	0.200413	0.125576	0.153706	0.126456	0	0.264062	0.421777	0.145641	1.19675	1.37339	0.537044	0.697513		6.7503	4.90322	6.43015	0.911494	2.39088	0	0.403018	1.22841	0.200339	0.160988	0.63677	0.630062	0.385018	2.65634	0	0.652285	0.25	1.98021	0.96896	1.03266	0.313722		0.0052986	0.00578106	0.0187377	0.0959629	0.0151389	0.041765	0.054193	0.101767	0.00711676	0.00129507	0.00702975
0	0	0	0.124302	0.182193	0.127504	0.139733	0.128048	0.020093	0.280152	0.39872	0.196041	1.08795	1.24854	0.488222	0.764263		6.59553	5.60609	7.33204	0.844161	2.33041	0	0.417013	1.20931	0.253338	0.146353	0.578882	0.70611	0.350016	2.44534	0.019198	0.696165	0.304025	1.96755	0.880873	0.977045	0.430126		0.00504638	0.00542505	0.01895	0.0917987	0.0147227	0.0415063	0.0536309	0.100925	0.00685078	0.00123033	0.00679674
0	0	0	0.137014	0.163974	0.129432	0.12576	0.12964	0.0401859	0.296241	0.375663	0.246442	0.979158	1.12368	0.4394	0.831012		6.44077	6.30897	8.23392	0.776829	2.26994	0	0.431009	1.19022	0.306337	0.131718	0.520993	0.782158	0.315014	2.23435	0.038396	0.740046	0.35805	1.9549	0.792786	0.921427	0.546531		0.00479416	0.00506905	0.0191623	0.0876345	0.0143066	0.0412476	0.0530688	0.100084	0.00658481	0.00116559	0.00656374
0	0	0	0.149725	0.145755	0.13136	0.111786	0.131232	0.0602789	0.31233	0.352606	0.296842	0.870363	0.998829	0.390577	0.897762		6.286	7.01185	9.1358	0.709496	2.20948	0	0.445005	1.17112	0.359336	0.117082	0.463105	0.858206	0.280013	2.02335	0.0575941	0.783927	0.412075	1.94225	0.704699	0.865808	0.662935		0.00454194	0.00471305	0.0193746	0.0834704	0.0138904	0.0409889	0.0525068	0.0992433	0.00631883	0.00110085	0.00633073
0	0	0	0.162436	0.127535	0.133288	0.0978131	0.132824	0.0803719	0.328419	0.32955	0.347243	0.761567	0.873975	0.341755	0.964511		6.13123	7.71473	10.0377	0.642164	2.14901	0	0.459001	1.15202	0.412335	0.102447	0.405217	0.934254	0.245011	1.81235	0.0767921	0.827808	0.4661	1.9296	0.616611	0.81019	0.77934		0.00428972	0.00435704	0.0195869	0.0793062	0.0134742	0.0407302	0.0519447	0.0984023	0.00605285	0.00103612	0.00609772
0	0	0	0.175148	0.109316	0.135216	0.0838398	0.134416	0.100465	0.344508	0.306493	0.397644	0.652772	0.749122	0.292933	1.03126		5.97646	8.4176	10.9396	0.574831	2.08854	0	0.472997	1.13293	0.465334	0.0878117	0.347329	1.0103	0.21001	1.60136	0.0959901	0.871688	0.520125	1.91695	0.528524	0.754571	0.895744		0.00403749	0.00400104	0.0197992	0.075142	0.0130581	0.0404716	0.0513827	0.0975612	0.00578687	0.000971376	0.00586472
0	0	0	0.187859	0.0910967	0.137144	0.0698665	0.136007	0.120558	0.360597	0.283436	0.448044	0.543977	0.624268	0.244111	1.09801		5.8217	9.12048	11.8414	0.507499	2.02807	0	0.486993	1.11383	0.518333	0.0731764	0.289441	1.08635	0.175008	1.39036	0.115188	0.915569	0.57415	1.9043	0.440437	0.698953	1.01215		0.00378527	0.00364504	0.0200115	0.0709778	0.0126419	0.0402129	0.0508206	0.0967202	0.0055209	0.000906637	0.00563171
0	0	0	0.200571	0.0728774	0.139072	0.0558932	0.137599	0.140651	0.376687	0.260379	0.498445	0.435181	0.499414	0.195289	1.16476		5.66693	9.82336	12.7433	0.440166	1.9676	0	0.500988	1.09473	0.571332	0.0585411	0.231553	1.1624	0.140006	1.17937	0.134386	0.95945	0.628174	1.89165	0.352349	0.643334	1.12855		0.00353305	0.00328903	0.0202238	0.0668136	0.0122257	0.0399542	0.0502586	0.0958791	0.00525492	0.000841898	0.00539871
0	0	0	0.213282	0.054658	0.141	0.0419199	0.139191	0.160744	0.392776	0.237323	0.548845	0.326386	0.374561	0.146467	1.23151		5.51216	10.5262	13.6452	0.372834	1.90713	0	0.514984	1.07564	0.62433	0.0439058	0.173664	1.23845	0.105005	0.968369	0.153584	1.00333	0.682199	1.879	0.264262	0.587716	1.24496		0.00328083	0.00293303	0.0204361	0.0626495	0.0118096	0.0396955	0.0496965	0.0950381	0.00498894	0.00077716	0.0051657
0	0	0	0.225993	0.0364387	0.142928	0.0279466	0.140783	0.180837	0.408865	0.214266	0.599246	0.217591	0.249707	0.0976443	1.29826		5.35739	11.2291	14.5471	0.305501	1.84666	0	0.52898	1.05654	0.677329	0.0292706	0.115776	1.31449	0.0700032	0.757373	0.172782	1.04721	0.736224	1.86635	0.176175	0.532098	1.36136		0.00302861	0.00257703	0.0206484	0.0584853	0.0113934	0.0394368	0.0491345	0.094197	0.00472296	0.000712421	0.0049327
0	0	0	0.238705	0.0182193	0.144856	0.0139733	0.142375	0.20093	0.424954	0.191209	0.649647	0.108795	0.124854	0.0488222	1.36501		5.20263	11.932	15.449	0.238169	1.7862	0	0.542976	1.03744	0.730328	0.0146353	0.0578882	1.39054	0.0350016	0.546377	0.19198	1.09109	0.790249	1.85369	0.0880873	0.476479	1.47777		0.00277638	0.00222102	0.0208607	0.0543211	0.0109772	0.0391782	0.0485724	0.093356	0.00445698	0.000647682	0.00469969
0	0	0	0.251416	0	0.146785	0	0.143967	0.221023	0.441043	0.168152	0.700047	0	0	0	1.43176		5.04786	12.6349	16.3509	0.170836	1.72573	0	0.556972	1.01834	0.783327	0	0	1.46659	0	0.33538	0.211178	1.13497	0.844274	1.84104	0	0.420861	1.59417		0.00252416	0.00186502	0.021073	0.0501569	0.0105611	0.0389195	0.0480104	0.0925149	0.00419101	0.000582943	0.00446669
[truncated: 26 more columns]

## Sheet: Fig2D right
cFos Control																	cFos Stimulated																						BDA Control
0	0.46545	0	0.4015	0	0	0.265512	0	1.46222	0.188175	0.590645	1.81646	1.14997	0	0	0.385472		13.5721	18.0602	15.5018	6.19545	2.99583	0	3.96602	2.00555	1.00713	2.25106	1.94879	1.02165	0.836585	8.47926	7.12419	3.68596	12.9016	9.63969	4.29392	5.4167	0.349113		1.04871	1.47477	4.02031	3.95844	0.399988	0.410677	0.806421	0.968419	0.265842	2.867	0.980312
0.0268345	0.427838	0	0.369056	0.00718581	0	0.261511	0.00715309	1.37298	0.208568	0.548882	1.71774	1.11868	0.159733	0.0688409	0.483453		13.3508	18.0123	15.565	6.07233	3.54205	0.114543	3.65213	1.99947	0.91557	2.63765	1.82681	0.984808	0.777433	8.41278	6.7164	3.73793	12.4086	9.67961	4.35681	5.48006	0.626084		1.2639	1.74368	4.74514	3.99212	0.906826	0.648237	0.837788	1.00912	0.45552	2.82255	1.15048
0.053669	0.390226	0	0.336611	0.0143716	0	0.257509	0.0143062	1.28375	0.22896	0.507119	1.61903	1.08739	0.319467	0.137682	0.581434		13.1294	17.9645	15.6282	5.94922	4.08828	0.229086	3.33825	1.99338	0.824013	3.02425	1.70483	0.947964	0.71828	8.3463	6.3086	3.7899	11.9155	9.71952	4.4197	5.54343	0.903055		1.47909	2.0126	5.46997	4.02581	1.41366	0.885798	0.869155	1.04982	0.645199	2.7781	1.32065
0.0805034	0.352614	0	0.304167	0.0215574	0	0.253507	0.0214593	1.19452	0.249353	0.465356	1.52031	1.0561	0.4792	0.206523	0.679416		12.908	17.9166	15.6914	5.8261	4.6345	0.343628	3.02436	1.98729	0.732456	3.41085	1.58286	0.91112	0.659128	8.27983	5.9008	3.84187	11.4225	9.75944	4.48258	5.6068	1.18003		1.69428	2.28151	6.1948	4.0595	1.9205	1.12336	0.900521	1.09052	0.834877	2.73365	1.49082
0.107338	0.315002	0	0.271722	0.0287432	0	0.249505	0.0286123	1.10528	0.269745	0.423594	1.4216	1.02481	0.638933	0.275364	0.777397		12.6866	17.8687	15.7546	5.70299	5.18073	0.458171	2.71047	1.98121	0.640899	3.79745	1.46088	0.874276	0.599975	8.21335	5.49301	3.89384	10.9294	9.79936	4.54547	5.67017	1.457		1.90947	2.55043	6.91963	4.09319	2.42734	1.36092	0.931888	1.13122	1.02456	2.68919	1.66098
0.134172	0.27739	0	0.239278	0.035929	0	0.245503	0.0357654	1.01605	0.290137	0.381831	1.32288	0.993515	0.798666	0.344205	0.875378		12.4652	17.8208	15.8178	5.57987	5.72695	0.572714	2.39659	1.97512	0.549342	4.18404	1.33891	0.837432	0.540823	8.14688	5.08521	3.94581	10.4364	9.83928	4.60836	5.73354	1.73397		2.12466	2.81934	7.64446	4.12687	2.93418	1.59848	0.963255	1.17192	1.21423	2.64474	1.83115
0.161007	0.239777	0	0.206834	0.0431149	0	0.241501	0.0429185	0.926818	0.31053	0.340068	1.22416	0.962224	0.9584	0.413045	0.97336		12.2438	17.773	15.881	5.45676	6.27318	0.687257	2.0827	1.96903	0.457785	4.57064	1.21693	0.800588	0.48167	8.0804	4.67742	3.99777	9.94335	9.87919	4.67125	5.79691	2.01094		2.33985	3.08826	8.36929	4.16056	3.44102	1.83604	0.994622	1.21263	1.40391	2.60029	2.00132
0.187841	0.202165	0	0.174389	0.0503007	0	0.237499	0.0500716	0.837585	0.330922	0.298305	1.12545	0.930934	1.11813	0.481886	1.07134		12.0224	17.7251	15.9442	5.33364	6.81941	0.801799	1.76881	1.96295	0.366228	4.95724	1.09495	0.763744	0.422518	8.01393	4.26962	4.04974	9.4503	9.91911	4.73413	5.86028	2.28791		2.55503	3.35717	9.09412	4.19425	3.94786	2.0736	1.02599	1.25333	1.59359	2.55584	2.17149
0.214676	0.164553	0	0.141945	0.0574865	0	0.233497	0.0572247	0.748352	0.351314	0.256543	1.02673	0.899643	1.27787	0.550727	1.16932		11.801	17.6772	16.0073	5.21053	7.36563	0.916342	1.45492	1.95686	0.274671	5.34383	0.972978	0.7269	0.363365	7.94745	3.86182	4.10171	8.95726	9.95903	4.79702	5.92365	2.56488		2.77022	3.62609	9.81895	4.22794	4.45469	2.31116	1.05736	1.29403	1.78327	2.51139	2.34165
0.24151	0.126941	0	0.1095	0.0646723	0	0.229495	0.0643778	0.659119	0.371707	0.21478	0.928019	0.868353	1.4376	0.619568	1.2673		11.5796	17.6293	16.0705	5.08741	7.91186	1.03088	1.14104	1.95077	0.183114	5.73043	0.851002	0.690056	0.304213	7.88097	3.45403	4.15368	8.46421	9.99894	4.85991	5.98702	2.84185		2.98541	3.895	10.5438	4.26162	4.96153	2.54872	1.08872	1.33473	1.97295	2.46694	2.51182
0.268345	0.0893289	0	0.0770556	0.0718581	0	0.225493	0.0715309	0.569886	0.392099	0.173017	0.829304	0.837062	1.59733	0.688409	1.36528		11.3582	17.5814	16.1337	4.9643	8.45808	1.14543	0.82715	1.94469	0.091557	6.11703	0.729026	0.653212	0.24506	7.8145	3.04623	4.20565	7.97117	10.0389	4.9228	6.05039	3.11882		3.2006	4.16392	11.2686	4.29531	5.46837	2.78628	1.12009	1.37543	2.16263	2.42249	2.68199
0.295179	0.0517167	0	0.0446111	0.0790439	0	0.221491	0.0786839	0.480653	0.412492	0.131254	0.730588	0.805771	1.75707	0.75725	1.46327		11.1368	17.5336	16.1969	4.84118	9.00431	1.25997	0.513263	1.9386	0	6.50362	0.60705	0.616368	0.185908	7.74802	2.63843	4.25762	7.47813	10.0788	4.98568	6.11375	3.39579		3.41579	4.43283	11.9934	4.329	5.97521	3.02384	1.15146	1.41613	2.35231	2.37803	2.85216
0.268345	0.0141046	0	0.0121667	0.0862297	0	0.217489	0.085837	0.39142	0.432884	0.0894916	0.631873	0.774481	1.9168	0.826091	1.56125		10.9154	17.4857	16.2601	4.71807	9.55053	1.37451	0.701735	1.84203	0.393538	6.89022	0.485074	0.579524	0.126755	7.68155	2.23064	4.30959	6.98508	10.1187	5.04857	6.17712	3.67277		3.18909	4.15578	11.0088	4.05782	5.4821	2.82703	1.1396	1.33685	2.3278	2.33358	2.66612
0.24151	0	0.0283164	0.00727333	0.0934155	0	0.213488	0.0929901	0.302187	0.453276	0.0477289	0.533157	0.74319	1.91598	0.894932	1.65923		10.694	17.4378	16.3233	4.59495	10.0968	1.52291	0.890206	1.74545	0.787076	6.74435	0.558979	0.54268	0.0676029	7.61507	2.17052	4.35617	6.49204	10.1586	5.11146	6.24049	3.94974		2.96239	3.87873	10.0242	3.78664	4.98898	2.63021	1.12775	1.25757	2.3033	2.30152	2.48008
0.214676	0	0.0736227	0.0189107	0.100601	0	0.209486	0.100143	0.212954	0.473669	0.00596611	0.434442	0.7119	1.81883	0.963773	1.75721		10.4727	17.3899	16.3865	4.47184	10.643	1.69163	1.07868	1.64888	1.18061	6.27899	0.750413	0.505836	0.00845036	7.5486	2.319	4.3995	5.99899	10.1985	5.17435	6.30386	4.22671		2.7357	3.60168	9.03954	3.51546	4.49587	2.4334	1.1159	1.1783	2.27879	2.27689	2.29404
0.187841	0	0.118929	0.030548	0.107602	0	0.196252	0.101142	0.200831	0.461246	0	0.407085	0.694901	1.72169	0.966005	1.68204		10.2513	17.3421	16.4497	4.30167	10.4797	1.86035	1.26715	1.5523	1.57415	5.81363	0.941846	0.621924	0	7.31348	2.46748	4.44284	5.8184	9.83985	5.13256	6.20768	4.22847		2.509	3.32463	8.05491	3.24428	4.00276	2.23658	1.10405	1.09902	2.25428	2.25225	2.108
0.161007	0	0.164235	0.0421853	0.114573	0	0.181481	0.101114	0.20156	0.443354	0	0.391621	0.680284	1.62454	0.957136	1.57802		10.0299	17.2942	16.5129	4.12367	10.1981	2.02906	1.45562	1.45573	1.96769	5.34827	1.13328	0.763501	0	7.05026	2.61596	4.48618	5.68987	9.41474	5.07332	6.08492	4.18436		2.2823	3.04757	7.07027	2.9731	3.50964	2.03977	1.09219	1.01974	2.22978	2.22762	1.92197
0.134172	0	0.209541	0.0538226	0.121543	0	0.166709	0.101087	0.202288	0.425462	0	0.376157	0.665667	1.52739	0.948267	1.47399		9.8517	17.0124	16.5008	3.94566	9.91648	2.19778	1.64409	1.35915	2.36123	4.88291	1.32471	0.905078	0	6.78704	2.76445	4.52952	5.56135	8.98963	5.01409	5.96215	4.14024		2.0556	2.77052	6.08564	2.70192	3.01653	1.84296	1.08034	0.940461	2.20527	2.20299	1.73593
0.107338	0	0.254848	0.06546	0.128513	0	0.151937	0.101059	0.203017	0.40757	0	0.360694	0.65105	1.43024	0.939398	1.36997		9.71675	16.4967	16.4135	3.76765	9.63489	2.3665	1.83256	1.26258	2.75476	4.41755	1.51615	1.04665	0	6.52381	2.91293	4.57286	5.43282	8.56452	4.95485	5.83938	4.09613		1.8289	2.49347	5.10101	2.43074	2.52342	1.64614	1.06849	0.861182	2.18077	2.17835	1.54989
0.0805034	0	0.300154	0.0770973	0.135483	0	0.137166	0.101032	0.203745	0.389678	0	0.34523	0.636434	1.33309	0.930529	1.26594		9.5818	15.981	16.3262	3.58965	9.3533	2.53521	2.02104	1.166	3.1483	3.95219	1.70758	1.18823	0	6.26059	3.06141	4.6162	5.3043	8.13941	4.89562	5.71661	4.05202		1.6022	2.21642	4.11638	2.15956	2.0303	1.44933	1.05664	0.781904	2.15626	2.15372	1.36385
0.053669	0	0.34546	0.0887346	0.142453	0	0.122394	0.101004	0.204474	0.371786	0	0.329766	0.621817	1.23595	0.92166	1.16192		9.44685	15.4653	16.2389	3.41164	9.07171	2.70393	2.20951	1.06942	3.54184	3.48684	1.89901	1.32981	0	5.99737	3.20989	4.65954	5.17578	7.7143	4.83638	5.59385	4.00791		1.37551	1.93937	3.13175	1.88838	1.53719	1.25252	1.04479	0.702626	2.13176	2.12909	1.17782
0.0268345	0	0.390767	0.100372	0.149424	0	0.107622	0.100977	0.205203	0.353894	0	0.314302	0.6072	1.1388	0.912791	1.05789		9.31191	14.9495	16.1516	3.23363	8.79013	2.87265	2.39798	0.972849	3.93538	3.02148	2.09045	1.47139	0	5.73415	3.35838	4.70288	5.04725	7.28919	4.77715	5.47108	3.9638		1.14881	1.66232	2.14711	1.6172	1.04408	1.0557	1.03293	0.623347	2.10725	2.10445	0.991778
0	0	0.436073	0.112009	0.156394	0	0.0928506	0.100949	0.205931	0.336002	0	0.298838	0.592583	1.04165	0.903922	0.95387		9.17696	14.4338	16.0642	3.05563	8.50854	3.04136	2.58645	0.876274	4.32892	2.55612	2.28188	1.61296	0	5.47093	3.50686	4.74622	4.91873	6.86408	4.71791	5.34831	3.91969		0.922108	1.38527	1.16248	1.34602	0.550964	0.85889	1.02108	0.544069	2.08275	2.07982	0.80574
0.0299245	0	0.481379	0.123647	0.163364	0	0.0780789	0.100922	0.20666	0.31811	0	0.283374	0.577966	0.944501	0.895053	0.849845		9.04201	13.9181	15.9769	2.87762	8.22695	3.21008	2.46851	0.940242	4.121	2.09076	2.47331	1.75454	0	5.2077	3.65534	4.78956	4.7902	6.43897	4.65868	5.22554	3.87558		0.858786	1.28129	1.07037	1.22691	0.514237	0.80398	0.960311	0.546432	1.94185	2.05519	0.785761
0.059849	0	0.526685	0.135284	0.170334	0	0.0633072	0.100894	0.207389	0.300219	0	0.26791	0.563349	0.847353	0.886184	0.74582		8.90706	13.4024	15.8896	2.69961	7.94536	3.3788	2.35058	1.00421	3.91307	1.6254	2.66475	1.89612	0	4.94448	3.80383	4.83289	4.66168	6.01386	4.59944	5.10278	3.83147		0.795465	1.17731	0.97826	1.1078	0.47751	0.74907	0.899541	0.548796	1.80095	2.03055	0.765781
0.0897735	0.00808081	0.551405	0.147255	0.177304	0	0.0485356	0.100867	0.208117	0.282327	0	0.252447	0.548733	0.764924	0.877315	0.641796		8.77211	12.8867	15.8023	2.52161	7.66377	3.47412	2.23264	1.06818	3.70515	1.27392	2.78706	2.03769	0	4.68126	3.90957	4.87382	4.53316	5.58875	4.54021	4.98001	3.78736		0.732143	1.07333	0.88615	0.988693	0.440783	0.69416	0.838771	0.551159	1.66006	1.98117	0.745802
0.119698	0.040404	0.514367	0.160226	0.184275	0	0.0337639	0.100839	0.208846	0.264435	0	0.236983	0.534116	0.726651	0.868446	0.537771		8.63716	12.371	15.715	2.3436	7.38219	3.34924	2.1147	1.13215	3.49723	1.26406	2.70203	2.17927	0	4.41804	3.88709	4.90748	4.40463	5.16364	4.48098	4.85724	3.74325		0.668821	0.969356	0.79404	0.869585	0.404056	0.63925	0.778001	0.553523	1.51916	1.85753	0.725823
0.149623	0.0727273	0.477328	0.173197	0.191245	0	0.0189922	0.100812	0.209575	0.246543	0	0.221519	0.519499	0.688378	0.859577	0.433746		8.50221	11.8553	15.6276	2.16559	7.1006	3.22437	1.99676	1.19611	3.28931	1.25421	2.61699	2.32085	0	4.15482	3.86461	4.94115	4.27611	4.73852	4.42174	4.73447	3.69914		0.605499	0.865378	0.701929	0.750476	0.367329	0.58434	0.717231	0.555886	1.37826	1.7339	0.705843
0.179547	0.105051	0.440289	0.186168	0.198215	0	0.00422048	0.100784	0.210303	0.228651	0	0.206055	0.504882	0.650105	0.850708	0.329721		8.36727	11.3396	15.5403	1.98759	6.81901	3.09949	1.87883	1.26008	3.08139	1.24435	2.53195	2.46242	0	3.89159	3.84213	4.97482	4.14758	4.31341	4.36251	4.61171	3.65503		0.542178	0.761401	0.609819	0.631368	0.330602	0.52943	0.656461	0.55825	1.23737	1.61026	0.685864
0.209472	0.137374	0.40325	0.199139	0.195168	0	0.00508705	0.0956868	0.199879	0.212249	0.0101743	0.199853	0.485554	0.611831	0.81656	0.325456		8.23232	10.8239	15.453	1.9222	6.63224	2.97462	1.76089	1.32405	2.87347	1.2345	2.44691	2.47066	0.0918471	3.87711	3.81966	5.00849	4.04512	4.2881	4.36444	4.47819	3.66295		0.478856	0.657423	0.517708	0.512259	0.293875	0.47452	0.595692	0.560613	1.09647	1.48663	0.665885
0.239396	0.169697	0.366211	0.21211	0.188113	0	0.0122089	0.0885612	0.184995	0.196443	0.0244183	0.197355	0.464342	0.573558	0.772301	0.361095		8.09737	10.3081	15.3657	1.90185	6.48341	2.84974	1.64295	1.38802	2.66555	1.22464	2.36187	2.42557	0.220433	3.96213	3.79718	5.04216	3.95308	4.4227	4.39084	4.34037	3.6917		0.415534	0.553445	0.425598	0.393151	0.257148	0.41961	0.534922	0.562976	0.955571	1.36299	0.645905
0.269321	0.20202	0.329172	0.225081	0.181059	0	0.0193308	0.0814356	0.17011	0.180637	0.0386623	0.194858	0.44313	0.535285	0.728042	0.396733		7.96242	9.79244	15.2784	1.8815	6.33457	2.72487	1.52502	1.45199	2.45763	1.21479	2.27683	2.38047	0.349019	4.04715	3.7747	5.07583	3.86105	4.5573	4.41724	4.20255	3.72044		0.352212	0.449467	0.333488	0.274043	0.220421	0.3647	0.474152	0.56534	0.814673	1.23935	0.625926
0.299245	0.234343	0.292133	0.238052	0.174004	0	0.0264526	0.07431	0.155226	0.164832	0.0529063	0.19236	0.421917	0.497012	0.683783	0.432372		7.82747	9.27673	15.1911	1.86116	6.18574	2.59999	1.40708	1.51595	2.24971	1.20494	2.1918	2.33538	0.477605	4.13217	3.75222	5.1095	3.76901	4.6919	4.44364	4.06474	3.74919		0.288891	0.34549	0.241377	0.154934	0.183694	0.30979	0.413382	0.567703	0.673776	1.11572	0.605947
0.32917	0.266667	0.255095	0.251023	0.16695	0	0.0335745	0.0671844	0.140341	0.149026	0.0671503	0.189863	0.400705	0.458739	0.639523	0.46801		7.69252	8.76102	15.1037	1.84081	6.0369	2.47512	1.28914	1.57992	2.04179	1.19508	2.10676	2.29028	0.606191	4.21719	3.72975	5.14316	3.67697	4.8265	4.47004	3.92692	3.77793		0.225569	0.241512	0.149267	0.0358258	0.146968	0.25488	0.352612	0.570067	0.532879	0.992083	0.585967
0.299245	0.29899	0.218056	0.263994	0.159896	0	0.0406964	0.0600588	0.125456	0.13322	0.0813944	0.187365	0.379493	0.420466	0.595264	0.503648		7.71377	8.59929	15.0059	1.82046	5.88807	2.35024	1.30709	1.51023	1.92472	1.18523	2.02172	2.24519	0.734777	4.30221	3.70727	5.17683	3.58494	4.9611	4.49644	3.7891	3.80667		0.223503	0.230364	0.138802	0.0346345	0.138755	0.253839	0.334044	0.529003	0.54982	0.868447	0.555091
0.269321	0.331313	0.181017	0.276965	0.152841	0	0.0478182	0.0529331	0.110572	0.117414	0.0956384	0.184868	0.358281	0.382192	0.551005	0.539287		7.73502	8.43755	14.908	1.80011	5.73923	2.22537	1.32503	1.44054	1.80766	1.17537	1.93668	2.20009	0.863363	4.38723	3.68479	5.2105	3.4929	5.0957	4.52284	3.65129	3.83542		0.221438	0.219216	0.128337	0.0334431	0.130543	0.252797	0.315475	0.487939	0.566762	0.744811	0.524215
0.239396	0.363636	0.143978	0.289936	0.145787	0	0.0549401	0.0458075	0.095687	0.101609	0.109882	0.18237	0.337068	0.343919	0.506746	0.574925		7.75627	8.27582	14.8101	1.77977	5.5904	2.10049	1.34297	1.37085	1.69059	1.16552	1.85164	2.155	0.991949	4.47224	3.66231	5.24417	3.40086	5.2303	4.54924	3.51347	3.86416		0.219372	0.208069	0.117872	0.0322518	0.122331	0.251756	0.296906	0.446875	0.583703	0.621175	0.493338
0.209472	0.39596	0.106939	0.302907	0.138733	0	0.062062	0.0386819	0.0808023	0.0858028	0.124126	0.179873	0.315856	0.305646	0.462487	0.610564		7.77752	8.11409	14.7123	1.75942	5.44156	1.97562	1.36092	1.30115	1.57353	1.15566	1.76661	2.1099	1.12053	4.55726	3.63983	5.27784	3.30882	5.3649	4.57564	3.37565	3.8929		0.217307	0.196921	0.107407	0.0310604	0.114119	0.250715	0.278337	0.405811	0.600645	0.497539	0.462462
0.179547	0.393289	0.109611	0.297234	0.131678	0.0213784	0.0691838	0.0315563	0.0659177	0.069997	0.13837	0.177375	0.294644	0.286674	0.418227	0.646202		7.79876	7.95236	14.6144	1.73907	5.29273	1.98396	1.37886	1.23146	1.45646	1.08023	1.66062	2.06481	1.24912	4.64228	3.60231	5.15021	3.21679	5.4995	4.60204	3.23783	3.92165		0.215241	0.185773	0.0969417	0.0298691	0.105907	0.249673	0.259769	0.364747	0.617586	0.451024	0.431585
0.149623	0.385619	0.117956	0.288898	0.124624	0.0458108	0.0763057	0.0244307	0.0510331	0.0541912	0.152614	0.174878	0.273431	0.27046	0.373968	0.681841		7.82001	7.79062	14.5165	1.71873	5.14389	2.01134	1.3968	1.16177	1.3394	0.995434	1.55164	2.01971	1.37771	4.7273	3.56265	4.99955	3.12475	5.6341	4.62844	3.10002	3.95039		0.213175	0.174626	0.0864767	0.0286777	0.0976952	0.248632	0.2412	0.323683	0.634528	0.415526	0.400709
0.119698	0.37795	0.1263	0.280562	0.11757	0.0702432	0.0834275	0.0173051	0.0361484	0.0383855	0.166858	0.17238	0.252219	0.254245	0.329709	0.717479		7.84126	7.62889	14.4186	1.69838	4.99505	2.03871	1.41475	1.09208	1.22233	0.910635	1.44266	1.97462	1.50629	4.81232	3.52298	4.84888	3.03271	5.7687	4.65484	2.9622	3.97913		0.21111	0.163478	0.0760117	0.0274864	0.0894832	0.24759	0.222631	0.282619	0.651469	0.380029	0.369832
0.0897735	0.37028	0.134645	0.272226	0.110515	0.0946756	0.0905494	0.0101794	0.0212638	0.0225797	0.181102	0.169883	0.231007	0.23803	0.28545	0.753118		7.86251	7.46716	14.3208	1.67803	4.84622	2.06608	1.43269	1.02239	1.10527	0.825837	1.33368	1.92952	1.63488	4.89734	3.48331	4.69822	2.94067	5.9033	4.68124	2.82438	4.00788		0.209044	0.15233	0.0655467	0.026295	0.0812711	0.246549	0.204063	0.241555	0.668411	0.344531	0.338956
0.059849	0.36261	0.14299	0.26389	0.103461	0.119108	0.0976713	0.00305383	0.00637913	0.0067739	0.195346	0.167385	0.209795	0.221816	0.24119	0.788756		7.88376	7.30543	14.2229	1.65769	4.69738	2.09346	1.45063	0.952694	0.988202	0.741039	1.22469	1.88443	1.76346	4.98236	3.44364	4.54755	2.84864	6.0379	4.70764	2.68656	4.03662		0.206979	0.141182	0.0550816	0.0251037	0.0730591	0.245507	0.185494	0.200491	0.685352	0.309034	0.30808
0.0299245	0.35494	0.151335	0.255554	0.100741	0.14354	0.0966539	0	0.00407462	0	0.193312	0.159595	0.215125	0.205601	0.217769	0.776059		7.905	7.1437	14.125	1.69138	4.49888	2.12083	1.46858	0.883003	0.871136	0.656241	1.11571	1.84362	1.78873	4.95007	3.40397	4.39688	2.77488	6.0137	4.73262	2.63164	3.98344		0.204913	0.130035	0.0446166	0.0239124	0.064847	0.244466	0.166925	0.159427	0.702294	0.273536	0.277203
0	0.347271	0.15968	0.247218	0.101273	0.167973	0.089532	0	0.0112052	0	0.179068	0.147836	0.240361	0.189387	0.209977	0.72711		7.92625	6.98196	14.0272	1.76561	4.26314	2.1482	1.48652	0.813311	0.754071	0.571442	1.00673	1.80603	1.73652	4.82981	3.3643	4.24622	2.71483	5.87039	4.75653	2.63888	3.86881		0.202848	0.118887	0.0341516	0.022721	0.056635	0.243424	0.148357	0.118363	0.719236	0.238039	0.246327
0.00910021	0.339601	0.168024	0.238882	0.101805	0.192405	0.0824101	0	0.0183358	0	0.164824	0.136076	0.265598	0.173172	0.202184	0.678161		7.9475	6.82023	13.9293	1.83984	4.02739	2.17558	1.39678	0.760251	0.852384	0.486644	0.897752	1.76844	1.6843	4.70955	3.32463	4.09555	2.65479	5.72708	4.78044	2.64612	3.75419		0.186494	0.11045	0.0329759	0.0230974	0.0555454	0.226714	0.141648	0.117707	0.659096	0.202541	0.226959
0.0182004	0.331931	0.176369	0.230546	0.102336	0.216838	0.0752883	0	0.0254663	0	0.15058	0.124316	0.290835	0.156957	0.194391	0.629212		7.96875	6.6585	13.8314	1.91406	3.79164	2.20295	1.30704	0.707192	0.950698	0.401846	0.788771	1.73085	1.63209	4.58928	3.28497	3.94488	2.59474	5.58376	4.80435	2.65336	3.63956		0.170141	0.102013	0.0318001	0.0234738	0.0544558	0.210004	0.134938	0.11705	0.598956	0.167044	0.207591
0.0273006	0.324262	0.184714	0.22221	0.102868	0.24127	0.0681664	0	0.0325969	0	0.136336	0.112557	0.316071	0.140743	0.186598	0.580263		7.99	6.49677	13.7335	1.98829	3.55589	2.23032	1.2173	0.654132	1.04901	0.317048	0.679791	1.69326	1.57987	4.46902	3.2453	3.79422	2.53469	5.44045	4.82826	2.6606	3.52493		0.153787	0.0935765	0.0306244	0.0238503	0.0533663	0.193294	0.128229	0.116393	0.538817	0.131546	0.188223
0.0364009	0.316592	0.193059	0.213874	0.1034	0.265702	0.0610445	0	0.0397275	0	0.122092	0.100797	0.341308	0.124528	0.178806	0.531314		8.01125	6.33503	13.6357	2.06252	3.32014	2.2577	1.12756	0.601073	1.14733	0.23225	0.57081	1.65567	1.52766	4.34876	3.20563	3.64355	2.47465	5.29714	4.85217	2.66784	3.41031		0.137434	0.0851397	0.0294486	0.0242267	0.0522767	0.176584	0.12152	0.115737	0.478677	0.0960485	0.168855
0.0455011	0.308922	0.201403	0.205538	0.103931	0.290135	0.0539227	0	0.0468581	0	0.107848	0.0890373	0.366545	0.108314	0.171013	0.482365		8.03249	6.1733	13.5378	2.13675	3.08439	2.28507	1.03782	0.548013	1.24564	0.147451	0.461829	1.61808	1.47544	4.22849	3.16596	3.49288	2.4146	5.15383	4.87608	2.67508	3.29568		0.12108	0.0767028	0.0282729	0.0246031	0.0511872	0.159874	0.114811	0.11508	0.418538	0.0605509	0.149488
0.0546013	0.292761	0.19727	0.197286	0.104463	0.303791	0.0468008	0	0.0539887	0	0.0936035	0.0772777	0.391781	0.122327	0.16322	0.433416		8.11452	6.0996	13.2428	2.21097	2.84865	2.21948	0.94808	0.494953	1.34395	0.105301	0.396243	1.58049	1.42323	4.10823	3.10612	3.32185	2.35456	5.01052	4.9	2.68232	3.18105		0.104727	0.068266	0.0270972	0.0249795	0.0500976	0.143164	0.108102	0.114424	0.358398	0.0416324	0.13012
0.0637015	0.268107	0.180657	0.189119	0.104994	0.306671	0.039679	0	0.0611192	0	0.0793595	0.065518	0.417018	0.166567	0.155428	0.384467		8.25732	6.11392	12.7507	2.2852	2.6129	2.06094	0.85834	0.441894	1.44227	0.1058	0.37405	1.5429	1.37101	3.98797	3.02611	3.13046	2.29451	4.86721	4.92391	2.68956	3.06643		0.088373	0.0598291	0.0259214	0.0253559	0.0490081	0.126454	0.101393	0.113767	0.298259	0.039293	0.110752
0.0728017	0.243454	0.164045	0.180952	0.105526	0.309551	0.0325571	0	0.0682498	0	0.0651155	0.0537584	0.442254	0.210808	0.147635	0.335518		8.40012	6.12824	12.2585	2.35943	2.37715	1.9024	0.7686	0.388834	1.54058	0.106298	0.351858	1.50531	1.31879	3.86771	2.9461	2.93907	2.23446	4.7239	4.94782	2.69679	2.9518		0.0720195	0.0513923	0.0247457	0.0257323	0.0479185	0.109744	0.0946839	0.113111	0.238119	0.0369536	0.0913841
0.0819019	0.2188	0.147433	0.172785	0.106058	0.312431	0.0254352	0	0.0753804	0	0.0508715	0.0419987	0.467491	0.255048	0.139842	0.286569		8.54292	6.14256	11.7664	2.43366	2.1414	1.74385	0.678859	0.335775	1.63889	0.106797	0.329665	1.46772	1.26658	3.74744	2.86608	2.74767	2.17442	4.58059	4.97173	2.70403	2.83718		0.055666	0.0429554	0.02357	0.0261087	0.0468289	0.0930342	0.0879749	0.112454	0.17798	0.0346142	0.0720163
0.0910021	0.194146	0.130821	0.164618	0.106589	0.315311	0.0183134	0	0.082511	0	0.0366275	0.0302391	0.492728	0.299289	0.132049	0.23762		8.68572	6.15688	11.2743	2.50788	1.90565	1.58531	0.589119	0.282715	1.73721	0.107295	0.307473	1.43013	1.21436	3.62718	2.78607	2.55628	2.11437	4.43728	4.99564	2.71127	2.72255		0.0393125	0.0345186	0.0223942	0.0264851	0.0457394	0.0763242	0.0812658	0.111798	0.11784	0.0322748	0.0526485
0.100102	0.169493	0.114209	0.156451	0.107121	0.318191	0.0111915	0	0.0896415	0	0.0223834	0.0184794	0.517964	0.34353	0.124257	0.18867		8.82852	6.1712	10.7822	2.58211	1.6699	1.42676	0.499379	0.229656	1.83552	0.107793	0.285281	1.39254	1.16215	3.50692	2.70606	2.36488	2.05433	4.29397	5.01955	2.71851	2.60792		0.022959	0.0260817	0.0212185	0.0268616	0.0446498	0.0596142	0.0745567	0.111141	0.0577008	0.0299354	0.0332807
0.111665	0.144839	0.0975966	0.148284	0.107653	0.321071	0.00406964	0	0.0967721	0	0.00813944	0.0067198	0.543201	0.38777	0.116464	0.139721		8.97132	6.18552	10.29	2.65634	1.43416	1.26822	0.453981	0.208778	1.77416	0.108292	0.263088	1.35495	1.10993	3.38666	2.62605	2.17349	1.99428	4.15066	5.04346	2.72575	2.4933		0.0229857	0.0252202	0.0207968	0.0268585	0.043096	0.0602828	0.0756242	0.109441	0.054975	0.027596	0.0310593
0.123228	0.120186	0.0809844	0.140117	0.104685	0.323951	0.00342298	0	0.0977908	0	0	0.00340909	0.544091	0.432011	0.108617	0.142193		9.11412	6.19984	9.7979	2.62752	1.26687	1.10968	0.408582	0.1879	1.71279	0.10879	0.240896	1.30795	1.05317	3.25978	2.54603	1.98209	1.94897	4.01729	4.95283	2.69774	2.38559		0.0230125	0.0243586	0.0203751	0.0268554	0.0415422	0.0609514	0.0766917	0.107741	0.0522493	0.0252566	0.0288378
0.134791	0.0955324	0.0643722	0.13195	0.0970517	0.326831	0.0114099	0	0.0906602	0	0	0.0113636	0.51252	0.476251	0.100697	0.213226		9.25692	6.21416	9.30577	2.46132	1.19086	0.951132	0.363184	0.167022	1.65142	0.109289	0.218704	1.2484	0.990337	3.12407	2.46602	1.7907	1.9233	3.89716	4.70947	2.62271	2.28711		0.0230392	0.0234971	0.0199534	0.0268524	0.0399884	0.06162	0.0777592	0.106041	0.0495235	0.0229172	0.0266164
0.146354	0.0708789	0.04776	0.123783	0.0894184	0.329711	0.0193969	0	0.0835296	0	0	0.0193182	0.480948	0.520492	0.0927768	0.28426		9.39972	6.22848	8.81364	2.29511	1.11486	0.792589	0.317786	0.146145	1.59006	0.109787	0.196511	1.18886	0.927508	2.98837	2.38601	1.59931	1.89762	3.77704	4.46612	2.54769	2.18863		0.023066	0.0226355	0.0195317	0.0268493	0.0384346	0.0622887	0.0788268	0.104341	0.0467977	0.0205778	0.024395
0.157917	0.0462254	0.0311478	0.115616	0.0817851	0.332591	0.0273839	0	0.076399	0	0	0.0272727	0.449377	0.564732	0.0848568	0.355293		9.54252	6.2428	8.32151	2.12891	1.03885	0.634045	0.272388	0.125267	1.52869	0.110286	0.174319	1.12931	0.864678	2.85266	2.306	1.40791	1.87195	3.65692	4.22276	2.47266	2.09015		0.0230927	0.0217739	0.01911	0.0268463	0.0368807	0.0629573	0.0798943	0.102642	0.0440719	0.0182384	0.0221736
0.169479	0.0215718	0.0145357	0.107449	0.0741519	0.335471	0.0353708	0	0.0692685	0	0	0.0352272	0.417805	0.608973	0.0769368	0.426326		9.68532	6.25712	7.82938	1.9627	0.962842	0.475501	0.22699	0.104389	1.46733	0.110784	0.152127	1.06976	0.801848	2.71696	2.22598	1.21652	1.84628	3.53679	3.97941	2.39763	1.99167		0.0231194	0.0209124	0.0186884	0.0268432	0.0353269	0.0636259	0.0809618	0.100942	0.0413461	0.015899	0.0199522
0.181042	0	0	0.0992895	0.0665186	0.334577	0.0433578	0	0.0621379	0	0	0.0431818	0.386234	0.643407	0.0690169	0.497359		9.82812	6.27144	7.33725	1.7965	0.886835	0.334667	0.181592	0.0835112	1.40596	0.110097	0.132771	1.01021	0.739019	2.58125	2.14768	1.04413	1.82061	3.41667	3.73606	2.32261	1.89319		0.0231462	0.0200508	0.0182667	0.0268402	0.0337731	0.0642945	0.0820293	0.0992418	0.0386204	0.0137324	0.0177308
0.192605	0	0	0.0911842	0.0588853	0.307264	0.0513447	0	0.0550073	0	0	0.0511363	0.354663	0.609192	0.0610969	0.568392		9.97092	6.28576	6.84512	1.63029	0.810828	0.317804	0.136194	0.0626334	1.3446	0.101109	0.13327	0.950662	0.676189	2.44555	2.08138	1.0048	1.79494	3.29655	3.4927	2.24758	1.79471		0.0231729	0.0191893	0.017845	0.0268371	0.0322193	0.0649631	0.0830968	0.0975419	0.0358946	0.0127752	0.0155094
0.204168	0	0	0.083079	0.051252	0.279952	0.0593317	0	0.0478767	0	0	0.0590908	0.323091	0.574978	0.0531769	0.639425		10.1137	6.30008	6.35299	1.46409	0.734821	0.300941	0.0907961	0.0417556	1.28323	0.0921217	0.13377	0.891113	0.61336	2.30985	2.01508	0.965473	1.76927	3.17642	3.24935	2.17256	1.69624		0.0231997	0.0183277	0.0174233	0.026834	0.0306655	0.0656317	0.0841643	0.095842	0.0331688	0.011818	0.013288
0.215731	0	0	0.0749737	0.0436187	0.252639	0.0673186	0	0.0407462	0	0	0.0670454	0.29152	0.540764	0.045257	0.710458		10.2565	6.31441	5.86086	1.29788	0.658815	0.284079	0.0453981	0.0208778	1.22187	0.0831343	0.13427	0.831565	0.55053	2.17414	1.94878	0.926145	1.7436	3.0563	3.00599	2.09753	1.59776		0.0232264	0.0174662	0.0170016	0.026831	0.0291117	0.0663004	0.0852319	0.0941421	0.030443	0.0108608	0.0110666
0.227294	0	0	0.0668684	0.0359855	0.225327	0.0753056	0	0.0336156	0	0	0.0749999	0.259948	0.506549	0.037337	0.781491		10.3993	6.32873	5.36873	1.13168	0.582808	0.267216	0	0	1.1605	0.0741468	0.13477	0.772016	0.4877	2.03844	1.88248	0.886816	1.71793	2.93618	2.76264	2.0225	1.49928		0.0232531	0.0166046	0.0165799	0.0268279	0.0275578	0.066969	0.0862994	0.0924422	0.0277172	0.00990359	0.00884514
0.206631	0	0	0.0587632	0.0283522	0.198015	0.0832925	0	0.026485	0	0	0.0829544	0.228377	0.472335	0.029417	0.852525		9.84554	6.14425	5.30785	0.96547	0.506801	0.250353	0	0	1.0811	0.0651593	0.135269	0.712468	0.424871	1.90273	1.81618	0.847488	1.69226	2.81606	2.51928	1.94748	1.4008		0.0215269	0.0163581	0.0176119	0.0275544	0.0265437	0.0652476	0.0848337	0.0901407	0.0262139	0.0089464	0.00849056
0.185967	0	0	0.0506579	0.0207189	0.170702	0.0912795	0	0.0193544	0	0	0.090909	0.196805	0.438121	0.0214971	0.923558		9.29176	5.95977	5.24698	0.799264	0.430794	0.23349	0	0	1.0017	0.0561718	0.135769	0.652919	0.362041	1.76703	1.74987	0.808159	1.66659	2.69593	2.27593	1.87245	1.30232		0.0198006	0.0161115	0.018644	0.0282809	0.0255297	0.0635263	0.083368	0.0878392	0.0247106	0.0079892	0.00813598
0.165304	0	0	0.0425526	0.0130856	0.14339	0.0992665	0	0.0122238	0	0	0.0988635	0.165234	0.403906	0.0135771	0.994591		8.73799	5.77529	5.18611	0.633059	0.354788	0.216628	0	0	0.922302	0.0471843	0.136269	0.593371	0.299211	1.63133	1.68357	0.768831	1.64092	2.57581	2.03257	1.79743	1.20384		0.0180743	0.015865	0.019676	0.0290074	0.0245156	0.0618049	0.0819024	0.0855377	0.0232073	0.007032	0.0077814
0.144641	0	0	0.0344474	0.00545234	0.116078	0.107253	0	0.00509327	0	0	0.106818	0.133662	0.369692	0.00565712	1.06562		8.18421	5.59082	5.12524	0.466854	0.278781	0.199765	0	0	0.842902	0.0381968	0.136769	0.533822	0.236382	1.49562	1.61727	0.729502	1.61525	2.45569	1.78922	1.7224	1.10536		0.016348	0.0156184	0.020708	0.0297339	0.0235015	0.0600836	0.0804367	0.0832362	0.021704	0.0060748	0.00742682
0.123978	0	0	0.0263421	0	0.0887652	0.110676	0	0	0	0	0.110227	0.116493	0.335478	0.00257425	1.09381		7.63043	5.40634	5.06437	0.360714	0.222538	0.182902	0	0	0.763503	0.0292093	0.137268	0.485048	0.187635	1.38274	1.55097	0.690174	1.58775	2.33809	1.59981	1.66212	1.03938		0.0146218	0.0153719	0.02174	0.0304604	0.0224874	0.0583623	0.078971	0.0809347	0.0202007	0.0051176	0.00707224
0.103315	0	0	0.0182368	0	0.0614528	0.102689	0	0	0	0	0.102273	0.135328	0.301263	0.0115841	1.01487		7.07665	5.22186	5.0035	0.404739	0.215707	0.166039	0	0	0.684103	0.0202218	0.137768	0.463209	0.174094	1.32691	1.48467	0.650845	1.55567	2.22683	1.54525	1.63871	1.05464		0.0128955	0.0151253	0.0227721	0.0311869	0.0214733	0.0566409	0.0775053	0.0786332	0.0186973	0.0041604	0.00671766
0.0826522	0	0	0.0101316	0	0.0341405	0.0947025	0	0	0	0	0.0943181	0.154163	0.267049	0.020594	0.93594		6.52287	5.03738	4.94263	0.448763	0.208875	0.149177	0	0	0.604703	0.0112344	0.138268	0.44137	0.160553	1.27109	1.41836	0.611517	1.52359	2.11556	1.4907	1.6153	1.0699		0.0111692	0.0148788	0.0238041	0.0319134	0.0204592	0.0549196	0.0760396	0.0763317	0.017194	0.0032032	0.00636308
0.0619892	0	0	0.00202632	0	0.00682809	0.0867155	0	0	0	0	0.0863635	0.172998	0.232834	0.0296039	0.857005		5.96909	4.85291	4.88175	0.492788	0.202043	0.132314	0	0	0.525304	0.00224687	0.138767	0.419532	0.147013	1.21526	1.35206	0.572188	1.4915	2.0043	1.43614	1.59189	1.08517		0.00944296	0.0146322	0.0248361	0.0326399	0.0194451	0.0531982	0.074574	0.0740302	0.0156907	0.002246	0.0060085
0.0413261	0	0	0.00773488	0	0	0.0787286	0	0	0	0	0.078409	0.191832	0.210688	0.0386138	0.77807		5.41531	4.66843	4.82088	0.536813	0.195212	0.120335	0	0	0.445904	0.0132091	0.145687	0.397693	0.133472	1.15943	1.25455	0.579789	1.45942	1.89303	1.38159	1.56848	1.10043		0.00771668	0.0143856	0.0258682	0.0333663	0.018431	0.0514769	0.0731083	0.0717287	0.0141874	0.00196897	0.00565392
0.0206631	0	0	0.0180481	0	0	0.0707416	0	0	0	0	0.0704545	0.210667	0.192564	0.0476237	0.699136		4.86154	4.48395	4.76001	0.580838	0.18838	0.109983	0	0	0.366504	0.0308213	0.154746	0.375854	0.119931	1.1036	1.14663	0.603032	1.42734	1.78177	1.32703	1.54507	1.11569		0.00599041	0.0141391	0.0269002	0.0340928	0.0174169	0.0497555	0.0716426	0.0694272	0.0126841	0.00191866	0.00529934
0	0	0	0.0283612	0	0	0.0627547	0	0	0	0	0.0624999	0.229502	0.174441	0.0566336	0.620201		4.30776	4.29947	4.69914	0.624862	0.181549	0.0996318	0	0	0.287105	0.0484335	0.163805	0.354015	0.106391	1.04778	1.03871	0.626276	1.39526	1.6705	1.27248	1.52166	1.13096		0.00426414	0.0138925	0.0279322	0.0348193	0.0164028	0.0480342	0.0701769	0.0671257	0.0111807	0.00186835	0.00494476
0	0	0	0.0386744	0	0	0.0547677	0	0	0	0	0.0545454	0.248337	0.156317	0.0656435	0.541266		3.75398	4.115	4.63827	0.668887	0.174717	0.0892805	0	0	0.261004	0.0660457	0.172864	0.332177	0.0928502	0.991949	0.930795	0.649519	1.36318	1.55924	1.21792	1.49826	1.14622		0.00435818	0.0131551	0.0270964	0.0403778	0.0162879	0.0474643	0.0687239	0.0702749	0.0108113	0.00181803	0.0051343
0	0	0	0.0489876	0	0	0.0467807	0	0	0	0	0.0465908	0.267172	0.138193	0.0746534	0.462332		3.2002	3.93052	4.5774	0.712912	0.167885	0.0789291	0	0	0.234904	0.0836579	0.181923	0.310338	0.0793095	0.936122	0.822876	0.672762	1.3311	1.44797	1.16337	1.47485	1.16148		0.00445222	0.0124177	0.0262605	0.0459363	0.016173	0.0468943	0.0672708	0.0734241	0.0104418	0.00176772	0.00532385
0	0	0	0.0593008	0	0	0.0387938	0	0	0	0	0.0386363	0.286007	0.12007	0.0836633	0.383397		2.64642	3.74604	4.51653	0.756936	0.161054	0.0685778	0	0	0.208803	0.10127	0.190983	0.288499	0.0657689	0.880295	0.714958	0.696006	1.29901	1.3367	1.10881	1.45144	1.17674		0.00454627	0.0116803	0.0254246	0.0514948	0.0160581	0.0463244	0.0658177	0.0765732	0.0100724	0.00171741	0.00551339
0	0	0	0.069614	0	0	0.0308068	0	0	0	0	0.0306818	0.304842	0.101946	0.0926732	0.304462		2.09264	3.56156	4.45565	0.800961	0.154222	0.0582264	0	0	0.182703	0.118882	0.200042	0.26666	0.0522282	0.824468	0.60704	0.719249	1.26693	1.22544	1.05426	1.42803	1.19201		0.00464031	0.0109429	0.0245888	0.0570534	0.0159432	0.0457545	0.0643646	0.0797224	0.00970293	0.0016671	0.00570293
0	0	0	0.0799271	0	0	0.0228199	0	0	0	0	0.0227272	0.323677	0.0838222	0.101683	0.225528		1.53886	3.37709	4.39478	0.844986	0.147391	0.047875	0	0	0.156603	0.136495	0.209101	0.244822	0.0386876	0.768641	0.499122	0.742492	1.23485	1.11417	0.999701	1.40462	1.20727		0.00473435	0.0102055	0.0237529	0.0626119	0.0158283	0.0451845	0.0629115	0.0828715	0.00933347	0.00161678	0.00589248
0	0	0	0.0902403	0	0	0.0148329	0	0	0	0	0.0147727	0.342512	0.0656984	0.110693	0.146593		1.3472	3.25688	4.23209	0.88901	0.140559	0.0375237	0	0	0.130502	0.154107	0.21816	0.222983	0.0251469	0.712814	0.391203	0.765736	1.20277	1.00291	0.945146	1.38121	1.22253		0.00482839	0.00946809	0.022917	0.0681704	0.0157134	0.0446146	0.0614584	0.0860207	0.00896402	0.00156647	0.00608202
0	0	0	0.100554	0	0	0.00684596	0	0	0	0	0.00681817	0.361347	0.0475747	0.119703	0.0676583		1.51764	3.20096	3.96759	0.933035	0.133727	0.0271723	0	0	0.104402	0.171719	0.227219	0.201144	0.0116063	0.656986	0.283285	0.788979	1.17069	0.891643	0.890591	1.3578	1.23779		0.00492244	0.00873068	0.0220812	0.0737289	0.0155985	0.0440447	0.0600053	0.0891699	0.00859457	0.00151616	0.00627157
0	0	0	0.110867	0	0	0	0	0	0	0	0	0.376034	0.029451	0.126138	0.00588833		1.68808	3.14503	3.70308	0.960965	0.12658	0.016821	0	0	0.0783013	0.189331	0.236278	0.180583	0	0.605687	0.175367	0.812223	1.14004	0.80124	0.837367	1.33906	1.24387		0.00501648	0.00799328	0.0212453	0.0792874	0.0154836	0.0434748	0.0585522	0.092319	0.00822512	0.00146585	0.00646111
0	0	0	0.12118	0	0	0	0	0	0	0	0	0.365833	0.0113273	0.117129	0.0471066		1.85852	3.08911	3.43858	0.892324	0.117539	0.0064696	0	0	0.0522008	0.206943	0.245338	0.167684	0	0.581555	0.0674489	0.835466	1.11798	0.836015	0.792129	1.34839	1.1948		0.00511052	0.00725587	0.0204094	0.0848459	0.0153687	0.0429048	0.0570991	0.0954682	0.00785567	0.00141553	0.00665066
0	0	0	0.123758	0	0	0	0	0	0	0	0	0.355632	0	0.108119	0.0883249		2.02896	3.03318	3.17407	0.823684	0.108497	0	0	0	0.0261004	0.211346	0.243394	0.154785	0	0.557422	0	0.824236	1.09592	0.870791	0.74689	1.35771	1.14573		0.00520456	0.00651846	0.0195736	0.0904044	0.0152538	0.0423349	0.055646	0.0986174	0.00748621	0.00135981	0.0068402
0	0	0	0.113445	0	0	0	0	0	0	0	0	0.345431	0	0.0991088	0.129543		2.1994	2.97726	2.90956	0.755044	0.0994557	0	0	0	0	0.193734	0.223111	0.141886	0	0.53329	0	0.755549	1.07387	0.905566	0.701651	1.36703	1.09666		0.0052986	0.00578106	0.0187377	0.0959629	0.0151389	0.041765	0.054193	0.101767	0.00711676	0.00129507	0.00702975
0	0	0	0.103132	0	0	0	0	0	0	0	0	0.33523	0	0.0900989	0.170762		2.36984	2.92133	2.64506	0.686403	0.0904143	0	0	0	0	0.176122	0.202828	0.128988	0	0.509158	0	0.686863	1.05181	0.940341	0.656412	1.37635	1.04759		0.00504638	0.00542505	0.01895	0.0917987	0.0147227	0.0415063	0.0536309	0.100925	0.00685078	0.00123033	0.00679674
0	0	0	0.0928186	0	0	0	0	0	0	0	0	0.325029	0	0.081089	0.21198		2.54028	2.8654	2.38055	0.617763	0.0813729	0	0	0	0	0.15851	0.182545	0.116089	0	0.485025	0	0.618177	1.02976	0.975116	0.611174	1.38568	0.998525		0.00479416	0.00506905	0.0191623	0.0876345	0.0143066	0.0412476	0.0530688	0.100084	0.00658481	0.00116559	0.00656374
0	0	0	0.0825054	0	0	0	0	0	0	0	0	0.314828	0	0.0720791	0.253198		2.71072	2.80948	2.11605	0.549123	0.0723314	0	0	0	0	0.140898	0.162262	0.10319	0	0.460893	0	0.54949	1.0077	1.00989	0.565935	1.395	0.949457		0.00454194	0.00471305	0.0193746	0.0834704	0.0138904	0.0409889	0.0525068	0.0992433	0.00631883	0.00110085	0.00633073
0	0	0	0.0721923	0	0	0	0	0	0	0	0	0.304627	0	0.0630692	0.294416		2.88116	2.75355	1.85154	0.480482	0.06329	0	0	0	0	0.123285	0.14198	0.0902913	0	0.436761	0	0.480804	0.985643	1.04467	0.520696	1.40432	0.900388		0.00428972	0.00435704	0.0195869	0.0793062	0.0134742	0.0407302	0.0519447	0.0984023	0.00605285	0.00103612	0.00609772
0	0	0	0.0618791	0	0	0	0	0	0	0	0	0.294426	0	0.0540593	0.335635		3.0516	2.69763	1.58704	0.411842	0.0542486	0	0	0	0	0.105673	0.121697	0.0773925	0	0.412628	0	0.412118	0.963587	1.07944	0.475458	1.41364	0.85132		0.00403749	0.00400104	0.0197992	0.075142	0.0130581	0.0404716	0.0513827	0.0975612	0.00578687	0.000971376	0.00586472
0	0	0	0.0515659	0	0	0	0	0	0	0	0	0.284224	0	0.0450495	0.376853		3.22205	2.6417	1.32253	0.343202	0.0452071	0	0	0	0	0.088061	0.101414	0.0644938	0	0.388496	0	0.343432	0.941531	1.11422	0.430219	1.42296	0.802251		0.00378527	0.00364504	0.0200115	0.0709778	0.0126419	0.0402129	0.0508206	0.0967202	0.0055209	0.000906637	0.00563171
0	0	0	0.0412527	0	0	0	0	0	0	0	0	0.274023	0	0.0360396	0.418071		3.39249	2.58578	1.05802	0.274561	0.0361657	0	0	0	0	0.0704488	0.0811312	0.051595	0	0.364363	0	0.274745	0.919475	1.14899	0.38498	1.43229	0.753183		0.00353305	0.00328903	0.0202238	0.0668136	0.0122257	0.0399542	0.0502586	0.0958791	0.00525492	0.000841898	0.00539871
0	0	0	0.0309395	0	0	0	0	0	0	0	0	0.263822	0	0.0270297	0.45929		3.56293	2.52985	0.793518	0.205921	0.0271243	0	0	0	0	0.0528366	0.0608484	0.0386963	0	0.340231	0	0.206059	0.897418	1.18377	0.339742	1.44161	0.704115		0.00328083	0.00293303	0.0204361	0.0626495	0.0118096	0.0396955	0.0496965	0.0950381	0.00498894	0.00077716	0.0051657
0	0	0	0.0206264	0	0	0	0	0	0	0	0	0.253621	0	0.0180198	0.500508		3.73337	2.47392	0.529012	0.137281	0.0180829	0	0	0	0	0.0352244	0.0405656	0.0257975	0	0.316099	0	0.137373	0.875362	1.21854	0.294503	1.45093	0.655046		0.00302861	0.00257703	0.0206484	0.0584853	0.0113934	0.0394368	0.0491345	0.094197	0.00472296	0.000712421	0.0049327
0	0	0	0.0103132	0	0	0	0	0	0	0	0	0.24342	0	0.00900989	0.541726		3.90381	2.418	0.264506	0.0686403	0.00904143	0	0	0	0	0.0176122	0.0202828	0.0128988	0	0.291966	0	0.0686863	0.853306	1.25332	0.249264	1.46025	0.605978		0.00277638	0.00222102	0.0208607	0.0543211	0.0109772	0.0391782	0.0485724	0.093356	0.00445698	0.000647682	0.00469969
0	0	0	0	0	0	0	0	0	0	0	0	0.233219	0	0	0.582945		4.07425	2.36207	0	0	0	0	0	0	0	0	0	0	0	0.267834	0	0	0.83125	1.28809	0.204026	1.46957	0.55691		0.00252416	0.00186502	0.021073	0.0501569	0.0105611	0.0389195	0.0480104	0.0925149	0.00419101	0.000582943	0.00446669
[truncated: 26 more columns]

## Sheet: Fig2F
Left (Stim)			Right Stim			Right Control
BDA	cFos		BDA	cFos		BDA	cFos
1.30678	7.16162		0	3.36149		0	2.01185
1.96759	8.14837		0	4.20305		0	2.32725
1.51817	0		0	8.8745		0.0012921	1.69358
3.2822	59.1347		0	15.7893		0.00191524	2.00827
2.88302	16.6194		0	29.4329		0.00192435	1.00891
8.52932	8.02372		0.000768194	2.01377		0.00246152	1.07545
3.84653	3.84767		0.000768551	1.00736		0.00267573	7.01426
0.290813	0		0.000830617	2.17741		0.0026807	1.0039
3.76427	23.1096		0.0010281	2.6951		0.00305806	1.00206
2.41983	16.3123		0.00117571	1.02735		0.00311381	1.1661
1.03874	16		0.00152588	1		0.00348595	2.03072
1.88689	1.00495		0.00152972	1.00252		0.00383171	1.00446
0.233086	0		0.00181176	3.16628		0.00384592	2.01637
0.178147	0		0.0019343	1.01413		0.00419617	1
0.334717	3.89973		0.00210921	1.10583		0.00458709	2.00413
0.841491	10.1235		0.0021609	3.77645		0.00572205	1
0.307171	8.07249		0.00220709	1.44644		0.0057488	1.00468
0.131155	5.07101		0.00246218	4.30298		0.00575955	1.00655
0.0846862	1.01835		0.0026854	2.34654		0.00742661	1.94684
0.0909062	0		0.00268646	3.01817		0.00769399	1.00847
0.0462267	3.02952		0.00296125	3.88137		0.00777805	1.01948
0.071127	5.03933		0.00305176	1		0.00801086	1
0.0453794	2.0335		0.00306067	3.00876		0.0080274	1.00206
0.101012	2.06874		0.00333442	4.37049		0.00841667	1.0029
0.0236999	1.00206		0.00336876	2.20775		0.00848666	2.9663
0.0421543	0		0.00343323	1		0.00888346	1.0125
0	0		0.0034499	1.00486		0.0103172	1.0017
0	0		0.00345431	2.01228		0.0104726	1.01679
0.0193329	0		0.00375672	1.64133		0.0109491	1.02509
0.0290862	1.00326		0.0038147	6		0.0129963	1.00203
0.024648	1.00958		0.00382257	4.00826		0.0134262	1.0056
0.0126391	0		0.00386226	2.89277		0.0145503	3.36554
0.0131692	0		0.00391388	2.052		0.0151764	1.10511
0.00578978	0		0.00420049	1.00103		0.0152588	1
0.00103906	0		0.00421353	1.00414		0.0152903	1.00206
0.00281971	0		0.00430114	1.02502		0.0156403	1
0.0107322	0		0.00434637	3.10738		0.0158466	1.0132
0.0179079	1.02053		0.00457764	1		0.0163583	1.021
0.00686646	0		0.00462918	2.02252		0.0168193	1.00206
0.014627	0		0.00485995	1.15819		0.0168381	1.00318
0.00701448	0		0.00495911	4		0.0171661	2
0.0456573	1.02297		0.00499625	1.00749		0.0175476	1
0.00699643	0		0.0053516	1.00206		0.0182209	1.01628
0.0026854	2.34654		0.0053516	1.00206		0.0183863	4.01655
0.0222455	1.00543		0.00536267	11.0455		0.0192252	4.5816
0.0275794	3.01241		0.00536991	1.00549		0.0193504	1.01452
0.0245151	0		0.00537379	1.00622		0.020522	1.07594
0.00573386	0		0.00550623	3.33098		0.0213263	1.01646
0.0165484	0		0.00552273	4.82583		0.022351	1.54189
0.0258357	0		0.0057276	3.00291		0.0243791	3.75931
0.00228446	0		0.00610352	2		0.0259399	1
0.0294091	9.63676		0.00611976	1.00266		0.0263757	2.00413
0.0337419	5.08346		0.00651181	1.00414		0.0266591	2.18391
0.0253777	2.01594		0.00660516	1.08219		0.0273031	1.00808
0.0141804	0		0.00660808	5.77422		0.029172	2.01244
0.00613187	0		0.00679821	2.22764		0.0293732	1
0.0155388	0		0.00685789	4.49439		0.0311943	4.03822
0.0115776	0		0.00694139	2.02183		0.0327187	1.6183
0.0177824	1.22672		0.00729754	4.78252		0.0334007	4.60832
0.0635277	5.07726		0.00737231	1.01716		0.0334456	1.00777
0.0259701	3.04832		0.00765934	10.0393		0.033452	1.00796
0.0053516	1.00206		0.00766513	3.01405		0.0334556	1.00807
0.010892	0		0.00766924	3.01567		0.036501	2.01442
0	0		0.00769411	1.06156		0.0369171	1.00808
			0.0080274	4.00826		0.0379395	1.00461
			0.00803797	8.02707		0.0391914	1.00724
			0.00840966	2.00413		0.0392914	2
			0.00840966	3.00619		0.0401348	1.02147
			0.00908626	2.97739		0.0426064	1.00622
			0.00917011	4.00648		0.0446277	2.33978
			0.00917417	2.00413		0.0473022	3
			0.00928572	2.70466		0.0484654	1.29642
			0.00929056	25.4136		0.0504579	1.00206
			0.0095762	2.00827		0.0511169	1
			0.00961797	1.00852		0.0521089	1.0194
			0.00999454	2.01539		0.0530348	1.40432
			0.0100094	4.03677		0.056839	1
			0.0102034	3.82108		0.0580708	1.11933
			0.0102749	1.68344		0.0606537	2
			0.0102997	10		0.0624377	1.01663
			0.0103278	6.01639		0.0629211	1.00575
			0.0104275	4.55583		0.063307	7.90265
			0.0104752	2.28834		0.0646015	1.00206
			0.0105134	2.04149		0.0652313	1
			0.0106812	4		0.0750831	4.01686
			0.0107135	2.00606		0.0838788	1.02749
			0.0107819	2.01887		0.101495	1.01165
			0.0107952	2.02135		0.105357	1.00432
			0.0110921	1.00266		0.12311	1.00851
			0.0113574	3.07993		0.146197	1.00326
			0.0114441	1		0.148878	1.37421
			0.0114677	12.0248		0.172424	1
			0.0118096	4.42258		0.187665	1.0081
			0.0120004	1.20994		0.219027	1.27028
			0.0123139	3.02626		0.235113	1.77108
			0.0124836	1.02266		0.316781	1.00414
			0.0125885	3		0.445712	2.00413
			0.0125885	4		0.473544	1.68207
			0.0126145	6.01239		0.479535	2.04236
			0.0126191	2.20536		0.566666	1.07956
			0.0129994	1.00227		0.587493	1.66315
			0.0135353	1.01377		0.627042	1.8103
			0.0138362	4.83611		0.635147	1
			0.0138632	18.1708		0.684015	8.55897
			0.0141646	6.18863		0.71635	6.0304
			0.0143446	2.03262		0.776682	2.54185
			0.0144982	6.00096		0.93088	1.08552
			0.0146163	1.00831		0.983476	4.16498
			0.0146173	1.00838		1.12114	1
			0.0147498	9.66643		1.16244	1.00438
			0.0148203	9.71263		1.42876	1.02418
			0.0148828	2.00073		1.50048	1.40379
			0.0152847	2.00339		1.86135	2.11964
			0.0156196	13.6486		2.08517	1.73749
			0.0156902	1.37103		2.35334	1.02375
			0.0156938	1.02851		2.40593	1
			0.0157663	3.02418		2.43495	1.26098
			0.0157822	4.03629		2.4543	1.20551
			0.0160217	1		2.70472	1.00102
			0.0160548	1.00206		2.76489	1
			0.0165154	1.00684		3.14945	3.61317
			0.0166791	6.72664		3.18137	1.18161
			0.0167411	14.6286		3.18867	3.00069
			0.0167847	2		3.20892	4
			0.0173705	1.4689		3.24461	1.01269
			0.0176225	2.36904		3.4256	1
			0.0177476	1.19293		3.66857	2.50018
			0.0177824	1.22672		4.39079	2.05576
			0.0179079	1.02053		4.52185	1.00303
			0.0179291	2		4.60058	1.08357
			0.0179954	3.0111		4.87225	1.00206
			0.0180032	4.01655		5.35049	1
			0.0180529	1.00691		5.68098	1.00563
			0.0180995	8.07606		6.61355	1.00133
			0.0184832	1.00943
			0.0187468	1.00293
			0.0191273	4.09315
			0.0191753	1.00534
			0.0192652	2.02011
			0.019455	1
			0.0195354	2.00827
			0.0195793	2.09494
			0.0196568	2.02075
			0.0200861	4.57865
			0.0202179	1
			0.0208672	2.02601
			0.0209808	2
			0.0210798	1.00472
			0.0211258	1.2879
			0.0213516	4.66432
			0.0219452	6.63785
			0.0219666	3.599
			0.0220475	1.01397
			0.0221709	1.00206
			0.0222455	1.00543
			0.0226397	4.02364
			0.0227516	8.22648
			0.0228882	13
			0.0229354	1.00206
			0.0230391	1.00659
			0.0236896	2.00326
			0.0236956	12.4233
			0.0236999	1.00206
			0.0237455	1.00399
			0.0238125	6.04093
			0.0241114	1.00328
			0.0243036	4.0451
			0.024648	1.00958
			0.0247955	2
			0.0248488	2.03561
			0.0252958	1.00472
			0.0253777	2.01594
			0.0253862	3.02492
			0.0259701	3.04832
			0.0259798	1.04776
			0.0264036	1.00312
			0.0267429	4.38155
			0.026758	2.00413
			0.0267678	1.00243
			0.0268653	7.04258
			0.0270844	3
			0.0271141	11.3313
			0.0271403	1.00206
			0.0271964	1.00414
			0.0272628	9.0593
			0.0274658	3
			0.0275794	3.01241
			0.0275832	11.2026
			0.0276526	2.04196
			0.0279576	2.00792
			0.0281953	1.05589
			0.0283037	1.00265
			0.0284839	18.6672
			0.0290862	1.00326
			0.029171	20.392
			0.0294091	9.63676
			0.0294604	1.00297
			0.0294947	1.00414
			0.0300855	12.3934
			0.0302945	6.03154
			0.0303731	17.1337
			0.0309695	10.364
			0.0313638	7.01863
			0.0316396	1.01148
			0.0319009	6.119
			0.0320414	4.34454
			0.0321493	1.02777
			0.0321574	1.06707
			0.032197	7.11828
			0.0322427	1.00622
			0.032421	3.26883
			0.0324249	1
			0.0324249	1
			0.0324249	10
			0.0324799	3.00509
			0.0330661	7.13841
			0.0332564	2.00413
			0.0334488	8.99324
			0.0337419	5.08346
			0.0345107	4.46754
			0.0350819	6.23492
			0.0351567	10.1276
			0.0355721	6.43105
			0.0357687	1.00823
			0.0358341	2.02015
			0.0358582	5
			0.0358749	5.00233
			0.0364123	2.05275
			0.0367417	20.2771
			0.0368047	1.00501
			0.0375834	3.33975
			0.0381087	6.05453
			0.0386009	4.0476
			0.0387841	5.18725
			0.0389539	2.49062
			0.0390709	6.02482
			0.0390766	1.01423
			0.0393083	3.06073
			0.0407793	3.11361
			0.0410609	1.08726
			0.0415802	2
			0.0417051	1.01229
			0.0425601	7.69439
			0.0430901	2.89636
			0.0432844	1.00414
			0.0437791	1.01561
			0.0438962	15.3428
			0.0442708	11.1007
			0.0446541	4.07159
			0.0447358	2.02194
			0.0448495	13.3098
			0.0453794	2.0335
			0.0456573	1.02297
			0.0457074	5.03441
			0.0457319	1.00742
			0.0458645	1.00193
			0.0462267	3.02952
			0.0462485	18.833
			0.0464126	1.13708
			0.0467318	2.00827
			0.0467392	2.04207
			0.0467626	10.131
			0.0473022	5
			0.0473382	13.6714
			0.0479832	13.0816
			0.0484288	1.607
			0.0484671	1.00836
			0.0485645	1.00243
			0.0490955	3.71253
			0.04923	1.34431
			0.0493665	5.05513
			0.0496139	3.02465
			0.0505584	1.00406
			0.0507856	1.62355
			0.0511169	3
			0.0522238	17.9543
			0.0529759	1.67317
			0.0530243	1
			0.0537864	2.01425
			0.0544011	3.03424
			0.0546628	13.0268
			0.0549316	1
			0.0557414	3.17658
			0.0558095	1.00206
			0.055934	1.74557
			0.0560909	9.5635
			0.0563914	2.01125
			0.0566911	19.5972
			0.0568848	13.0984
			0.0582861	1.90992
			0.0592261	9.01496
			0.0594341	2.01036
			0.0596707	1.07139
			0.0598907	1
			0.0608156	1.02195
			0.0609842	1.02478
			0.0609954	4.09989
			0.0635277	5.07726
			0.0635781	2.00803
			0.0636645	4.04588
			0.0639625	3.03025
			0.0640525	10.4944
			0.0653079	1.01905
			0.0665113	1.00784
			0.066895	1.00206
			0.0670846	2.02136
			0.0672038	20.2495
			0.0688641	3.16707
			0.0691885	5.01032
			0.0703363	4.16684
			0.071061	1.00152
			0.071127	5.03933
			0.0715483	1.10982
			0.0716441	6.09115
			0.0721409	1.00592
			0.0727725	2.51012
			0.0729291	1.00621
			0.0731451	1.20595
			0.0733335	30.1947
			0.0733548	5.0604
			0.0733853	1.0072
			0.0742086	2.02639
			0.0745947	7.05577
			0.0747164	1.22415
			0.0751371	11.2553
			0.0755468	2.0312
			0.0756788	4.06948
			0.0758088	9.17207
			0.0760692	12.0248
			0.0760747	6.07387
			0.0761584	10.3712
			0.0763888	2.06442
			0.0766442	12.0551
			0.0777587	4.01655
			0.0783239	1.01144
			0.0802816	1.0118
			0.0805174	3.46019
			0.0809353	1.00553
			0.0823503	23.338
			0.0823912	1.03341
			0.0828195	3.01537
			0.0831604	27
			0.0842794	1.0276
			0.0843048	4
			0.0846862	1.01835
			0.0849315	8.24603
			0.0849801	8.06408
			0.0858188	1.02259
			0.086319	7.03983
			0.0888671	3.01241
			0.0892639	1
			0.0902919	1.30771
			0.0904812	1.77008
			0.0911913	9.82408
			0.0918724	8.75774
			0.093653	1.00206
			0.0940353	7.01445
			0.0942569	2.04206
			0.0946045	9
			0.095849	38.6558
			0.0962772	4.13746
			0.0984433	1.00414
			0.0991099	2.02187
			0.0996692	3.14791
			0.101012	2.06874
			0.102163	8.14646
			0.102309	3.03618
			0.104447	1.04504
			0.108313	2.0427
			0.10921	17.3913
			0.109545	28.2127
			0.11185	19.0786
			0.112534	16
			0.113538	3.7915
			0.114655	6.64223
			0.115638	4.09646
			0.115648	7.49874
			0.11601	26.9128
			0.116252	4.1182
			0.116328	3.02927
			0.116784	2.10408
			0.117469	1.02646
			0.118882	1.00206
			0.119019	9
			0.122774	2.1385
			0.123426	9.09994
			0.126023	1.00414
			0.126023	7.02896
			0.126832	16.4189
			0.126909	10.0206
			0.127792	5
			0.129087	9.03723
			0.129585	1.00206
			0.131155	5.07101
			0.13146	1.0287
			0.133054	1.011
			0.133085	8.16079
			0.13459	14.9078
			0.134967	2.00458
			0.135145	10.9569
			0.140381	22
			0.140424	1.00853
			0.146194	17.4199
			0.155496	2.008
			0.156403	2
			0.15749	8.01651
			0.157881	5.07201
			0.164229	12.0144
			0.164607	29.3748
			0.1659	4.00826
			0.169707	11.1219
			0.170898	10
			0.174076	5.18558
			0.175476	2
			0.176193	7.10585
			0.17745	8.32527
			0.182262	7.70626
			0.183404	22.2211
			0.184957	1.0186
			0.186541	4.00826
			0.186819	1.80714
			0.188446	1
			0.192037	1.02738
			0.192883	1.01532
			0.194482	4.72059
			0.196189	7.24363
			0.198222	2.01797
			0.198594	3.02676
			0.199792	3.0158
			0.201416	2
			0.206037	13.0268
			0.207711	6.2948
			0.209015	2.02184
			0.210488	1.02371
			0.214233	2.16
			0.219148	14.0362
			0.219798	11.0227
			0.221713	1.64183
			0.222551	18.0745
			0.223242	2.02147
			0.225814	23.214
			0.227341	8.08083
			0.229174	2.11911
			0.232996	1.03173
			0.234864	3.02546
			0.239788	7.22518
			0.242636	9.08652
			0.244904	7
			0.250621	21.4784
			0.251191	10.4108
			0.25699	11.044
			0.258633	15.6309
			0.26283	8.0232
			0.266283	8.73923
			0.267308	1.0097
			0.267376	2.017
			0.28718	1.01186
			0.288418	3.30643
			0.290154	1.01687
			0.290919	13.1035
			0.295557	3.01864
			0.298686	1.06384
			0.302187	3.01203
			0.304917	5.58966
			0.307171	8.07249
			0.322741	3.20472
			0.330343	4.15335
			0.332836	3.00865
			0.333984	13.4695
			0.334717	3.89973
			0.339023	6.81017
			0.339712	5.04267
			0.340305	4.00939
			0.340852	1.00622
			0.341746	13.7825
			0.342545	1.72353
			0.35217	4.73432
			0.354447	2.02432
			0.357033	19.8691
			0.362232	8.95821
			0.362497	11.4032
			0.370026	1
			0.374222	12
			0.374803	1.25003
			0.375412	3.04054
			0.383111	10.3536
			0.390948	2.00754
			0.395428	11.735
			0.413167	2.02447
			0.423862	3.01664
			0.431731	4.509
			0.435874	1.32708
			0.448471	15.5645
			0.450752	4.87266
			0.452814	9.41015
			0.453548	4.23113
			0.459887	19.0089
			0.467	1.00428
			0.479733	4.00826
			0.483896	28.1443
			0.485611	2
			0.496132	2.5754
			0.50305	1.00206
			0.508453	13.7208
			0.516129	3
			0.5251	1.0548
			0.530826	3.02506
			0.531445	14.0418
			0.535542	10.0206
			0.540184	4.0229
			0.542645	4.05852
			0.548239	3.4506
			0.556564	1
			0.562315	4.01929
			0.563797	1.05268
			0.568533	5.12156
			0.571797	3.00387
			0.573881	3.02492
			0.576311	12.054
			0.579189	6.07323
			0.581235	3.29561
			0.582021	16.584
			0.5822	3.02218
			0.596016	3.05957
			0.602395	3.13322
			0.603309	1.05718
			0.60473	5.78563
			0.61597	2.86046
			0.622465	6.02865
			0.634582	3.39725
			0.637817	2
			0.642927	6.70137
			0.681896	4.00571
			0.682362	3.02327
			0.683455	3.03324
			0.704087	3.03074
			0.707315	10.001
			0.728601	28.7648
			0.750638	17.4911
			0.760506	1.00384
			0.76225	14.2728
			0.773037	5.56723
			0.776403	14.7842
			0.784817	2.01011
			0.78832	3.00659
			0.798016	8.04984
			0.799981	6.29131
			0.802881	6.89163
			0.805034	4.00826
			0.806655	2.00246
			0.810627	1.4625
			0.817721	24.7339
			0.818786	6.74968
			0.820827	19.4435
			0.822306	2.47773
			0.832802	1.00098
			0.837198	9.77579
			0.841491	10.1235
			0.845126	12.0897
			0.851657	8.11843
			0.86275	25.6277
			0.873118	5.11184
			0.876661	50.5874
			0.893036	6.42554
			0.93627	12.2108
			0.942536	10.3961
			0.970444	29.2873
			0.992622	8.19559
			1.00746	6
			1.01987	10.7227
			1.03133	3.00619
			1.03458	6.0764
			1.03874	16
			1.04483	3.4366
			1.0504	9.61943
			1.05081	5.44395
			1.05894	10.331
			1.1066	14.0285
			1.10839	5.55561
			1.12001	5.01032
			1.14264	9.85314
			1.15895	2.68384
			1.16034	8.06033
			1.16084	8.52404
			1.16233	6.47739
			1.1736	8.24804
			1.18349	11.096
			1.19591	5.73654
			1.2135	12.0405
			1.2152	8.01651
			1.24424	3.01172
			1.25805	8.04369
			1.25909	4.94108
			1.27718	6.48427
			1.29655	1.00945
			1.30678	7.16162
			1.33446	7.01445
			1.34506	2
			1.35357	7.71927
			1.36492	2.4382
			1.36751	2.79956
			1.40869	1.5153
			1.409	2.28283
			1.47452	2.33135
			1.47871	13.413
			1.50155	8.03719
			1.51244	10.1013
			1.52442	24.6677
			1.52888	7.58588
			1.5723	4.0104
			1.58538	3.13422
			1.58602	43.8016
			1.59134	29.2497
			1.59764	11.0135
			1.64217	9.04801
			1.64524	7.01775
			1.6507	16.0267
			1.69185	4.0191
			1.71999	1.05052
			1.7342	1.01612
			1.73656	5.9585
			1.79482	3.27647
			1.83113	11.0488
			1.85652	11.25
			1.87546	1.46409
			1.88689	1.00495
			1.95049	19.4098
			1.95986	5.0488
			1.96759	8.14837
			2.01174	22.0908
			2.07062	11
			2.07952	15.6423
			2.10219	6.058
			2.11221	3.03122
			2.12065	2.15973
			2.12949	12.3914
			2.13244	13.1436
			2.13262	3.87157
			2.13612	2.87313
			2.1424	5.10839
			2.19096	4.02979
			2.25599	1.00441
			2.39801	15.0822
			2.41983	16.3123
			2.475	1.48673
			2.47588	1.34963
			2.47703	6.52603
			2.48682	3.13115
			2.50456	4.00217
			2.53742	7.01445
			2.5456	21.4985
			2.59117	5.53864
			2.71083	4.11421
			2.74867	3.045
			2.79677	3.0304
			2.80462	7.01445
			2.84729	11
			2.88302	16.6194
			2.91573	8.25273
			3.12275	3.04731
			3.19873	5.01032
			3.22118	23.4777
			3.2822	59.1347
			3.32404	8.53247
			3.3783	5
			3.42746	3.04503
			3.46527	3
			3.5352	1.02435
			3.54439	3.27546
			3.55759	3
			3.5783	13.9528
			3.61061	1
			3.62159	1.07371
			3.69599	23.416
			3.76427	23.1096
			3.84653	3.84767
			3.94769	6.06188
			4.04184	31.6754
			4.08556	8.01651
			4.12037	9.07757
			4.49968	3.04116
			4.56432	9.26091
			4.71679	6.00912
			4.81222	7.49742
			4.86087	17.3994
			4.90516	31.6714
			4.94461	8
			5.09946	7.03206
			5.20634	8.61188
			5.31465	5.49674
			5.34023	6.51929
			5.37739	3.00886
			5.40604	1.00973
			5.89218	9.34045
			6.08203	6.02482
			6.21986	7

## Sheet: FIG2G
Q1Stim	Q1Control	Q2Stim	Q2Control	Q3Stim	Q3Control	Q4Stim	Q4Control
3.36149	2.01185	1.04776	1	7.03983	1.02147	3.02218	1.66315
4.20305	2.32725	1.00312	1.00206	3.01241	1.00622	3.05957	1.8103
8.8745	1.69358	4.38155	1	1	2.33978	3.13322	1
15.7893	2.00827	2.00413	1.0132	1.30771	3	1.05718	8.55897
29.4329	1.00891	1.00243	1.021	1.77008	1.29642	5.78563	6.0304
2.01377	1.07545	7.04258	1.00206	9.82408	1.00206	2.86046	2.54185
1.00736	7.01426	3	1.00318	8.75774	1	6.02865	1.08552
2.17741	1.0039	11.3313	2	1.00206	1.0194	3.39725	4.16498
2.6951	1.00206	1.00206	1	7.01445	1.40432	2	1
1.02735	1.1661	1.00414	1.01628	2.04206	1	6.70137	1.00438
1	2.03072	9.0593	4.01655	9	1.11933	4.00571	1.02418
1.00252	1.00446	3	4.5816	38.6558	2	3.02327	1.40379
3.16628	2.01637	3.01241	1.01452	4.13746	1.01663	3.03324	2.11964
1.01413	1	11.2026	1.07594	1.00414	1.00575	3.03074	1.73749
1.10583	2.00413	2.04196	1.01646	2.02187	7.90265	10.001	1.02375
3.77645	1	2.00792	1.54189	3.14791	1.00206	28.7648	1
1.44644	1.00468	1.05589	3.75931	2.06874	1	17.4911	1.26098
4.30298	1.00655	1.00265	1	8.14646	4.01686	1.00384	1.20551
2.34654	1.94684	18.6672	2.00413	3.03618	1.02749	14.2728	1.00102
3.01817	1.00847	1.00326	2.18391	1.04504	1.01165	5.56723	1
3.88137	1.01948	20.392	1.00808	2.0427	1.00432	14.7842	3.61317
1	1	9.63676	2.01244	17.3913	1.00851	2.01011	1.18161
3.00876	1.00206	1.00297	1	28.2127	1.00326	3.00659	3.00069
4.37049	1.0029	1.00414	4.03822	19.0786	1.37421	8.04984	4
2.20775	2.9663	12.3934	1.6183	16	1	6.29131	1.01269
1	1.0125	6.03154	4.60832	3.7915	1.0081	6.89163	1
1.00486	1.0017	17.1337	1.00777	6.64223	1.27028	4.00826	2.50018
2.01228	1.01679	10.364	1.00796	4.09646	1.77108	2.00246	2.05576
1.64133	1.02509	7.01863	1.00807	7.49874	1.00414	1.4625	1.00303
6	1.00203	1.01148	2.01442	26.9128	2.00413	24.7339	1.08357
4.00826	1.0056	6.119	1.00808	4.1182	1.68207	6.74968	1.00206
2.89277	3.36554	4.34454	1.00461	3.02927	2.04236	19.4435	1
2.052	1.10511	1.02777	1.00724	2.10408	1.07956	2.47773	1.00563
1.00103		1.06707	2	1.02646		1.00098	1.00133
1.00414		7.11828		1.00206		9.77579
1.02502		1.00622		9		10.1235
3.10738		3.26883		2.1385		12.0897
1		1		9.09994		8.11843
2.02252		1		1.00414		25.6277
1.15819		10		7.02896		5.11184
4		3.00509		16.4189		50.5874
1.00749		7.13841		10.0206		6.42554
1.00206		2.00413		5		12.2108
1.00206		8.99324		9.03723		10.3961
11.0455		5.08346		1.00206		29.2873
1.00549		4.46754		5.07101		8.19559
1.00622		6.23492		1.0287		6
3.33098		10.1276		1.011		10.7227
4.82583		6.43105		8.16079		3.00619
3.00291		1.00823		14.9078		6.0764
2		2.02015		2.00458		16
1.00266		5		10.9569		3.4366
1.00414		5.00233		22		9.61943
1.08219		2.05275		1.00853		5.44395
5.77422		20.2771		17.4199		10.331
2.22764		1.00501		2.008		14.0285
4.49439		3.33975		2		5.55561
2.02183		6.05453		8.01651		5.01032
4.78252		4.0476		5.07201		9.85314
1.01716		5.18725		12.0144		2.68384
10.0393		2.49062		29.3748		8.06033
3.01405		6.02482		4.00826		8.52404
3.01567		1.01423		11.1219		6.47739
1.06156		3.06073		10		8.24804
4.00826		3.11361		5.18558		11.096
8.02707		1.08726		2		5.73654
2.00413		2		7.10585		12.0405
3.00619		1.01229		8.32527		8.01651
2.97739		7.69439		7.70626		3.01172
4.00648		2.89636		22.2211		8.04369
2.00413		1.00414		1.0186		4.94108
2.70466		1.01561		4.00826		6.48427
25.4136		15.3428		1.80714		1.00945
2.00827		11.1007		1		7.16162
1.00852		4.07159		1.02738		7.01445
2.01539		2.02194		1.01532		2
4.03677		13.3098		4.72059		7.71927
3.82108		2.0335		7.24363		2.4382
1.68344		1.02297		2.01797		2.79956
10		5.03441		3.02676		1.5153
6.01639		1.00742		3.0158		2.28283
4.55583		1.00193		2		2.33135
2.28834		3.02952		13.0268		13.413
2.04149		18.833		6.2948		8.03719
4		1.13708		2.02184		10.1013
2.00606		2.00827		1.02371		24.6677
2.01887		2.04207		2.16		7.58588
2.02135		10.131		14.0362		4.0104
1.00266		5		11.0227		3.13422
3.07993		13.6714		1.64183		43.8016
1		13.0816		18.0745		29.2497
12.0248		1.607		2.02147		11.0135
4.42258		1.00836		23.214		9.04801
1.20994		1.00243		8.08083		7.01775
3.02626		3.71253		2.11911		16.0267
1.02266		1.34431		1.03173		4.0191
3		5.05513		3.02546		1.05052
4		3.02465		7.22518		1.01612
6.01239		1.00406		9.08652		5.9585
2.20536		1.62355		7		3.27647
1.00227		3		21.4784		11.0488
1.01377		17.9543		10.4108		11.25
4.83611		1.67317		11.044		1.46409
18.1708		1		15.6309		1.00495
6.18863		2.01425		8.0232		19.4098
2.03262		3.03424		8.73923		5.0488
6.00096		13.0268		1.0097		8.14837
1.00831		1		2.017		22.0908
1.00838		3.17658		1.01186		11
9.66643		1.00206		3.30643		15.6423
9.71263		1.74557		1.01687		6.058
2.00073		9.5635		13.1035		3.03122
2.00339		2.01125		3.01864		2.15973
13.6486		19.5972		1.06384		12.3914
1.37103		13.0984		3.01203		13.1436
1.02851		1.90992		5.58966		3.87157
3.02418		9.01496		8.07249		2.87313
4.03629		2.01036		3.20472		5.10839
1		1.07139		4.15335		4.02979
1.00206		1		3.00865		1.00441
1.00684		1.02195		13.4695		15.0822
6.72664		1.02478		3.89973		16.3123
14.6286		4.09989		6.81017		1.48673
2		5.07726		5.04267		1.34963
1.4689		2.00803		4.00939		6.52603
2.36904		4.04588		1.00622		3.13115
1.19293		3.03025		13.7825		4.00217
1.22672		10.4944		1.72353		7.01445
1.02053		1.01905		4.73432		21.4985
2		1.00784		2.02432		5.53864
3.0111		1.00206		19.8691		4.11421
4.01655		2.02136		8.95821		3.045
1.00691		20.2495		11.4032		3.0304
8.07606		3.16707		1		7.01445
1.00943		5.01032		12		11
1.00293		4.16684		1.25003		16.6194
4.09315		1.00152		3.04054		8.25273
1.00534		5.03933		10.3536		3.04731
2.02011		1.10982		2.00754		5.01032
1		6.09115		11.735		23.4777
2.00827		1.00592		2.02447		59.1347
2.09494		2.51012		3.01664		8.53247
2.02075		1.00621		4.509		5
4.57865		1.20595		1.32708		3.04503
1		30.1947		15.5645		3
2.02601		5.0604		4.87266		1.02435
2		1.0072		9.41015		3.27546
1.00472		2.02639		4.23113		3
1.2879		7.05577		19.0089		13.9528
4.66432		1.22415		1.00428		1
6.63785		11.2553		4.00826		1.07371
3.599		2.0312		28.1443		23.416
1.01397		4.06948		2		23.1096
1.00206		9.17207		2.5754		3.84767
1.00543		12.0248		1.00206		6.06188
4.02364		6.07387		13.7208		31.6754
8.22648		10.3712		3		8.01651
13		2.06442		1.0548		9.07757
1.00206		12.0551		3.02506		3.04116
1.00659		4.01655		14.0418		9.26091
2.00326		1.01144		10.0206		6.00912
12.4233		1.0118		4.0229		7.49742
1.00206		3.46019		4.05852		17.3994
1.00399		1.00553		3.4506		31.6714
6.04093		23.338		1		8
1.00328		1.03341		4.01929		7.03206
4.0451		3.01537		1.05268		8.61188
1.00958		27		5.12156		5.49674
2		1.0276		3.00387		6.51929
2.03561		4		3.02492		3.00886
1.00472		1.01835		12.054		1.00973
2.01594		8.24603		6.07323		9.34045
3.02492		8.06408		3.29561		6.02482
3.04832		1.02259		16.584		7

## Sheet: FIG3B
	Top row									Middle row									Bottom row
	NE	E	SE	S	SW	W	NW	N		NE	E	SE	S	SW	W	NW	N		NE	E	SE	S	SW	W	NW	N
Uniform	8.43121	7.27014	10.0289	7.55051	6.02763	8.20177	8.69377	6.34984		12.3095	13.39	11.5385	6.62791	7.63791	5.23691	8.48708	6.38298		10.6509	7.14286	6.63717	6.98487	7.83848	6.90789	8.94632	7.20721
	9.0604	11.4398	12.3813	9.67742	9.54374	9.81902	10.3806	8.74601		13.7163	15.3029	18.1319	13.2558	9.75955	8.97756	12.9151	10.5319		15.9763	6.04396	8.62832	10.1281	8.90736	13.1579	12.5249	12.1622
	13.7164	10.6914	10.7718	8.933	9.54374	10.5121	9.73183	8.98562		14.068	12.4336	14.011	11.8605	9.75955	13.0923	12.9151	13.4043		17.7515	13.1868	9.95575	10.1281	13.5392	14.4737	11.9284	11.7117
	10.193	10.2637	11.8861	8.933	12.5576	12.3604	11.808	8.02716		16.5299	8.28905	13.1868	12.5581	10.6082	13.8404	14.7601	10.8511		15.9763	9.89011	11.9469	10.1281	10.3325	12.5	19.0855	12.6126
	10.3188	9.62224	12.1337	9.67742	11.4274	12.5915	11.808	9.70447		12.3095	10.5207	8.24176	12.5581	12.3055	14.5885	15.1292	12.766		19.5266	13.7363	8.62832	9.08033	10.3325	14.4737	19.0855	9.00901
	9.81544	10.5845	13.0004	9.03935	11.1762	11.6673	10.6401	9.10543		10.1993	11.1583	11.9505	11.1628	10.1839	13.4663	10.7011	14.6809		17.7515	12.6374	10.6195	10.1281	10.3325	11.5132	14.3141	11.7117
	9.56376	9.94298	13.1242	11.1663	11.3018	11.4363	12.4567	9.58466		7.7374	14.0276	11.5385	9.06977	10.1839	15.7107	9.9631	11.8085		13.6095	8.24176	9.95575	9.77881	12.8266	11.1842	11.332	13.5135
	11.703	10.9052	10.648	9.67742	11.6785	10.5121	12.1972	10.0639		8.7925	5.73858	11.9505	8.37209	11.4569	14.2145	8.85609	13.0851		10.0592	8.79121	12.6106	9.77881	9.61995	14.1447	11.9284	5.40541
	11.1997	11.119	10.1527	11.698	11.8041	9.47247	11.2889	9.58466		13.0129	9.24548	10.7143	11.1628	11.0325	14.2145	10.3321	7.97872		7.10059	5.49451	8.62832	11.1758	9.97625	10.8553	13.7177	8.55856
	13.3389	10.7983	13.1242	9.46473	11.8041	11.0897	11.808	8.02716		12.3095	6.69501	16.8956	10.4651	10.1839	14.5885	11.8081	9.89362		7.10059	5.49451	12.6106	12.922	10.3325	14.8026	11.9284	13.0631
Stationer	11.3255	9.51532	10.0289	9.57107	11.6785	8.89488	10.8997	8.98562		12.6612	7.33262	8.24176	11.5116	9.33522	12.3441	11.4391	9.89362		14.2012	5.49451	6.63717	10.4773	7.83848	5.26316	8.3499	10.8108
	16.1074	12.8297	13.6195	13.7185	16.3248	13.8621	15.5709	16.6534		15.1231	9.24548	15.6593	22.3256	18.6704	17.9551	14.0221	19.1489		17.7515	15.3846	13.2743	20.2561	11.4014	8.88158	6.56064	15.3153
	9.0604	10.0499	13.4957	14.6756	10.4228	12.2449	11.4187	12.6997		10.551	10.2019	14.011	16.0465	9.75955	11.2219	12.5461	14.0426		14.2012	14.2857	9.29204	16.4144	13.1829	11.8421	11.332	16.2162
	11.1997	12.0813	13.8671	15.8454	12.6831	11.2052	15.3114	14.7364		12.3095	11.796	14.4231	14.3023	11.0325	12.3441	13.2841	16.2766		13.0178	8.24176	12.6106	13.9697	14.9644	9.21053	8.94632	10.3604
	10.193	12.402	11.0194	15.101	11.553	12.0139	12.7163	17.7316		11.2544	10.2019	10.3022	15.6977	14.0028	11.2219	11.8081	14.3617		10.6509	10.4396	13.9381	15.7159	10.3325	11.1842	7.75348	11.2613
	10.193	14.5403	10.7718	15.2074	10.9251	12.0139	14.5329	16.6534		9.1442	8.92667	12.3626	16.0465	13.5785	8.22943	9.22509	13.7234		6.50888	14.2857	5.30973	17.1129	10.3325	10.8553	7.75348	13.964
	11.1997	12.6158	12.7528	14.1439	10.7995	14.2087	12.846	13.778		7.7374	10.8395	9.47802	15.3488	7.63791	11.2219	9.5941	10.5319		4.73373	12.6374	10.6195	16.4144	12.114	9.86842	10.7356	9.90991
	11.0738	10.6914	11.6385	14.463	11.553	13.169	12.846	14.8562		7.034	8.92667	9.89011	14.6512	14.0028	11.2219	9.22509	10.2128		6.50888	17.5824	9.95575	16.0652	14.9644	9.86842	8.3499	10.8108
	11.0738	10.0499	10.5241	13.8249	12.5576	13.4001	9.34256	13.8978		6.3306	12.7524	5.76923	13.2558	13.5785	8.60349	11.0701	9.25532		6.50888	12.0879	11.9469	12.5728	10.3325	8.22368	13.7177	9.90991
	11.703	10.5845	10.8956	13.7185	12.3064	11.6673	9.86159	13.8978		8.4408	12.1148	9.06593	12.2093	10.6082	12.3441	13.6531	6.06383		9.46746	11.5385	11.9469	13.6205	11.7577	15.1316	8.94632	10.8108
Moving	10.4446	9.62224	10.0289	12.017	11.553	11.5518	9.60208	12.1006		13.7163	11.4772	4.94505	9.06977	9.75955	7.85536	12.1771	7.65957		10.0592	6.59341	10.6195	6.98487	11.7577	8.22368	4.77137	13.0631
	5.1594	5.66643	2.84771	5.84899	4.89745	4.73623	4.54152	5.99042		9.4959	11.796	4.53297	2.44186	4.66761	5.23691	4.05904	4.78723		5.32544	2.74725	7.30088	2.4447	4.27553	4.27632	3.57853	4.95495
	6.16611	6.41483	4.95254	6.38072	6.02763	5.42934	4.9308	6.82907		5.9789	7.65143	6.18132	2.44186	4.24328	3.74065	9.9631	6.70213		2.95858	10.4396	7.9646	3.84168	6.7696	6.57895	5.96421	5.40541
	6.66946	6.73557	3.46678	5.95533	6.02763	5.89141	5.19031	5.51118		7.7374	7.97024	5.76923	3.48837	4.24328	5.98504	5.90406	7.02128		4.73373	9.89011	3.9823	2.79395	6.7696	8.88158	8.94632	5.40541
	7.4245	6.62865	5.07635	5.74264	5.39975	6.35348	6.61765	5.99042		9.4959	9.24548	7.00549	4.18605	8.48656	4.48878	6.27306	4.46809		4.73373	11.5385	4.64602	3.84168	6.05701	6.90789	9.54274	5.40541
	8.17953	8.98076	7.18118	5.10457	8.53914	5.7759	6.7474	5.51118		4.9238	5.73858	8.24176	1.74419	11.0325	4.11471	7.01107	6.38298		2.95858	8.79121	7.9646	1.74622	7.48219	11.8421	9.54274	9.00901
	7.4245	9.62224	6.93355	5.74264	8.28799	7.85522	6.09862	5.39137		6.3306	9.56429	5.35714	2.7907	7.63791	4.48878	2.95203	8.29787		4.14201	9.34066	15.2655	4.88941	8.90736	7.56579	9.54274	5.40541
	8.55705	10.1568	6.93355	6.27437	7.40896	7.04659	6.09862	7.1885		5.9789	8.92667	6.18132	6.97674	5.94059	6.3591	7.01107	5.10638		7.10059	11.5385	17.9204	6.63562	8.90736	7.56579	7.75348	7.20721
	9.94128	9.72915	8.66694	5.74264	7.40896	8.31729	7.39619	6.23003		5.2755	8.28905	4.53297	2.09302	7.21358	8.22943	6.64207	7.34043		9.46746	8.79121	8.62832	8.0326	9.26366	6.90789	7.15706	9.45946
	9.56376	8.44619	8.04787	5.10457	6.78108	6.70004	6.61765	7.1885		9.4959	10.2019	9.89011	6.27907	11.4569	4.86284	6.27306	7.34043		9.46746	7.69231	9.95575	5.93714	8.55107	6.90789	5.96421	10.3604

## Sheet: Fig3C
	pVis-	pVis+
NE	0.0869565	0.36
E	0.0434783	0.266667
SE	0.0724638	0.44
SE	0.101449	0.306667
SW	0.101449	0.373333
W	0.057971	0.266667
NW	0.0434783	0.386667
N	0.115942	0.426667

## Sheet: Fig3D
Stationer			Motion
170	85	42.5	170	85	42.5
-0.00788644	0.0310559	0.0114943	-0.284422	-0.21875	-0.172061
0.0469484	0.0508475	0.0572917	-0.309677	-0.121726	-0.122481
0.0570108	-0.00269542	-0.0221566	-0.339168	-0.278351	-0.207679
0.0771961	0.126338	0.0498688	-0.321474	-0.21791	-0.237607
0.0883882	-0.0785463	0.00589971	-0.273608	-0.387632	-0.291188
0.0706897	-0.0425532	-0.00133869	-0.244804	-0.218232	-0.154321
0.1099	-0.0723606	0.0560976	-0.20098	-0.280453	-0.209375
0.0698052	0.0139417	0.0384615	-0.277592	-0.296667	-0.277955
0.108157	0.071953	0.114754	-0.206868	-0.147005	-0.157143
0.0334129	0.0041958	0.0310263	-0.25972	-0.345936	-0.124654
0.10337	0.0684211	0.101983	-0.228482	-0.382812	-0.348936
0.110987	0.169811	0.130045	-0.215866	-0.119374	-0.0960452
0.15869	0.00903614	-0.0699001	-0.0835361	-0.337398	-0.320423
0.160535	0.11898	-0.151943	-0.248756	-0.124774	-0.372632
0.165913	0.0138504	0	-0.1274	-0.215017	-0.253275
0.0636663	0.0253672	-0.0743802	-0.170096	-0.210614	-0.326531
-0.00680272	0.0469484	0.103226	-0.383178	-0.424561	-0.235556
-0.0533049	0.0629723	-0.010989	-0.244332	-0.352727	-0.111782
0.0424448	-0.0483871	0.00740741	-0.299539	-0.494253	-0.335548
0.138528	0.0409357	-0.0291777	0.0148515	-0.159011	-0.25974
0.0438413	0.0894309	0.0890052	-0.156566	-0.371429	-0.221053
0.00207039	0.0512129	-0.0101523	-0.405248	-0.30855	-0.163743
0.0732759	-0.155235	-0.00683371	-0.221591	-0.391304	-0.277457
0.308108	0.103641	0.012987	-0.32872	-0.151079	-0.275168
0.312	0.18601	0.0787671	-0.0591133	-0.147982	-0.00749064
0.204678	0.150193	-0.00492611	-0.20354	-0.242026	-0.0793651
0.297913	0.247863	0.0204082	-0.0335196	-0.167109	-0.292308
0.234783	0.037037	0.120743	0.175	-0.254826	-0.0944123
0.186813	0.128645	-0.010989	0.0953545	-0.106754	-0.186004
0.0982659	0.132075	0.142342	-0.0540541	-0.290581	-0.136038
0.228715	0.119021	0.250358	0.0253165	-0.331092	-0.0759754
0.0321489	0.0869033	0.0608108	-0.297052	-0.386617	-0.198276
-0.0412603	0.0305677	0.118211	-0.226148	-0.0829268	-0.251701
-0.00822737	0.00658762	0.0650888	-0.141406	-0.262982	-0.0797267
-0.0497159	0.0923695	0.0127119	-0.140432	0.00147275	-0.0812065
0.00651702	0.100703	0.0933941	-0.180723	-0.154887	-0.232198
-0.0467596	-0.0164918	-0.0465116	-0.23285	-0.175043	-0.285714
0.0212766	0.0748663	-0.052381	-0.203376	-0.0949367	-0.151042
0.0419636	0.048366	0.116183	-0.155683	-0.211314	0.00930233
0.0420168	0.0589681	-0.0373002	-0.160305	-0.110145	-0.15415
0.0782609	-0.103896	-0.111927	-0.244131	-0.14094	-0.219316
0.107266	-0.155556	0.0572391	-0.124183	-0.248	-0.117764
0.127469	0.0657895	-0.0590164	-0.176755	-0.0289855	-0.228137
0.218807	0.012987	0.0657718	-0.210084	-0.245902	-0.234043
0.0947368	-0.0429448	0.0171073	-0.187845	-0.382114	-0.213052
0.06814	0.117117	-0.0282862	-0.168591	0.0485437	-0.131868
0.219417	0.0896552	-0.1	-0.236923	-0.147826	-0.3258
0.157895	0.105882	0.134052	-0.142857	-0.256198	-0.104126
-0.0347144	0.180952	0.0106986	-0.142151	0.156863	0.00632111
0.132785	0.0437956	0.0798005	0.136842	-0.18018	0.0365535
-0.061828	0.123967	0.0912343	-0.0575636	-0.0143541	-0.00263158
0.0656371	0.176471	0.0109091	-0.186275	-0.0224719	-0.0701639
0.0176991	-0.0415094	0.0103343	-0.11745	-0.460317	-0.00929944
0.123471	0.197605	0.014979	-0.103641	0.202381	-0.072407
0.128134	0.115789	-0.0159314	-0.0398671	-0.00598802	-0.0900723
0.0288582	-0.00884956	0.127517	-0.0810056	-0.145729	0.0144728
0.0507812	0.256944	0.316195	-0.228824	-0.108808	0.179012
0.155779	0.239506	0.231496	-0.155433	-0.0657439	-0.0449679
0.131129	0.1	0.175542	-0.405904	-0.16129	-0.111702
0.254065	0.320215	0.143403	-0.285464	-0.283784	-0.306122
0.155925	0.104116	0.136126	-0.492647	-0.298246	-0.12628
0.229974	0.224839	0.248996	-0.166341	-0.100304	0.126168
0.183673	0.0397727	0.174658	-0.294964	-0.414226	-0.0954545
0.1409	0.259459	0.155303	-0.332322	-0.0873016	-0.267045
0.0605327	0.116945	0.0135135	-0.165165	0.0314136	0.0121786
0.0502693	0.0125	0.0628445	-0.0929752	-0.0711864	-0.0328068
0.0589286	0.0593047	0.0518934	-0.242925	-0.0454545	-0.0781499
0.170055	0.0503597	0.0131108	-0.154242	-0.105528	-0.167842
0.0946065	-0.116883	-0.0510046	-0.363515	-0.248963	-0.0691824
0.28088	0.104956	0.078105	-0.159618	0.00162602	0.0563565
0.125969	-0.043152	0.0812013	-0.172952	-0.193133	-0.0727273
0.107018	0.105163	0.076537	-0.156818	-0.0684932	-0.106767
0.0806302	0.0192837	0.20944	-0.0122449	0.107769	0.1625
-0.034965	0.0205128	0.030303	-0.131931	-0.133531	0.0724638
0.129288	0.0121065	0.205357	-0.0443038	-0.291139	-0.0229885
0.0298643	0.204545	0.00948767	-0.0603363	0.0508475	0.027933
0.148936	0.0735294	0.0326087	0.00108578	-0.184953	-0.030888
0.0830508	0.157205	-0.107527	-0.107472	0.0374065	-0.150838
0.150515	-0.0336538	-0.0129199	0.0213777	-0.0565111	-0.107345
0.03125	-0.0519751	-0.0852273	-0.0314233	-0.0811966	-0.175385
0.172463	0.231214	0.376812	-0.0429338	0.22449	0.322835
0.0583501	0.11054	0.008	-0.24911	-0.423868	-0.107143
0.268629	0.317073	0.309298	-0.101887	-0.4	-0.318841
0.15197	0.286119	0.135458	-0.177083	-0.037037	-0.093199
0.202596	0.182353	0.00959693	-0.0307549	-0.177966	-0.0595483
0.128237	0.250597	-0.116279	-0.312906	-0.217054	-0.35689
0.331429	0.208738	0.266491	-0.0505051	-0.128028	-0.00724638
0.0515075	0.143519	-0.0205479	-0.150038	-0.010929	-0.268085
0.259684	0.196262	0.276596	-0.068323	-0.075	0.32
0.0459259	0.152174	0.407407	-0.141844	-0.21875	0.319149
0.162726	0.0816327	0.100775	-0.0827338	-0.285714	-0.303371
0.189677	0.0561798	-0.025641	-0.167286	-0.0769231	-0.25
0.238938	0.145631	-0.0860927	-0.0258449	-0.239437	-0.115646
0.117881	0.0760234	-0.365385	-0.25188	-0.0748299	-0.314815
0.2	0.0419162	-0.0617284	-0.00440529	-0.290323	0.0444444
0.10221	-0.0608696	-0.148936	-0.0998308	-0.207921	-0.61194
0.0405862	-0.0686275	0.15625	-0.150778	-0.11414	-0.0384615
0.00583554	-0.0613599	0.0258065	-0.258563	-0.350211	-0.0307167
0.187789	0.162275	0.207182	-0.198635	-0.441527	-0.36019
0.0528455	0.100176	0.0595813	-0.204134	-0.182448	-0.136187
0.0795392	-0.0127796	-0.120357	-0.190916	-0.375271	-0.242175
0.0651303	0.00645161	-0.221945	-0.283356	-0.257143	-0.33515
0.238251	0.0634278	0.064257	-0.101976	-0.245961	-0.162095
0.036665	-0.0764526	-0.0859729	-0.14988	-0.195246	-0.333333
0.248434	0.125581	-0.046875	-0.208054	-0.0867052	-0.0806452
0.0562771	0.0564103	0.00990099	-0.0792079	-0.383459	0
0.0778689	0.146789	-0.0679612	-0.359517	-0.0449438	0.12
0.220779	0.206478	0.0215827	0.00332226	-0.0652174	0.0144928
0.206278	0.112033	-0.0862069	-0.0290698	-0.0594059	0.0454545
0.1939	0.272	0.045045	-0.170886	-0.130435	0.0940171
0.125	0.0798122	0.1	-0.28169	-0.195122	0.116564
0.0344828	0.0259067	-0.0375	-0.259259	-0.153374	-0.0921053
0.0992366	0.0691244	0.100372	-0.226611	-0.157593	0.0396825
-0.0323529	0	0.0794979	-0.128617	-0.206897	0.030837
0.0163043	-0.0666667	0.155738	-0.297491	-0.162907	0.14876
0.0266667	0.176755	0.0357143	-0.093633	0.0633609	0.0391459
0.218801	0.0623656	-0.134694	0.0730769	-0.188011	-0.130081
0.139501	0.111588	-0.016	-0.0693431	-0.193084	0.127148
0	-0.0406091	0.0821918	-0.144554	-0.0621762	0.0662021
0.131653	0.0558376	-0.133956	-0.0544218	-0.110448	-0.0737463
0.171375	0.0723861	-0.0798479	-0.119593	-0.161074	-0.168724
0.0544323	-0.0238908	-0.104478	-0.0896057	-0.25523	-0.203252
0.0315091	0.0491803	0.0147783	-0.351852	-0.156146	0.230769
0.25387	0.234234	-0.0693069	-0.0104822	0.0340909	-0.0622951
0.102773	0.0777202	-0.103175	-0.0516252	-0.130159	-0.0411985
0.19105	0.160763	-0.0408922	-0.140777	-0.037037	-0.106719
0.0881356	0.0309278	0	-0.251163	-0.0722433	-0.0707071
0.17351	0.14433	0.00609756	-0.130435	0.00895522	-0.0316456
0.0901999	0.03367	-0.057554	-0.164067	-0.205882	-0.247525
0.111594	-0.00848256	-0.0701513	-0.0842607	-0.100823	-0.113019
0.0436019	-0.0275862	0.0260337	-0.277215	-0.170923	0.101695
0.151272	0.151739	0.0425532	-0.190983	-0.197492	-0.234756
0.097561	0.0136986	-0.0647249	-0.201749	-0.24291	-0.0948419
0.120561	0.104673	-0.0808625	-0.22846	-0.11525	-0.2207
0.0810267	0.0679426	-0.00375469	-0.218145	-0.245524	-0.0566535
0.162407	0.118314	0.0272189	-0.238372	-0.177489	-0.194767
0.151899	0.04	0.187879	-0.0229008	-0.0909091	0.00740741
0.305322	0.328358	0.220657	0.0948905	-0.0714286	0.178218
0.126437	0.159817	0.235294	-0.216	-0.226667	0.026738
0.218997	0.411765	0.0948276	-0.151751	-0.025641	-0.0714286
0.0896552	0.415094	0.166667	-0.222222	0.403846	0.0604027
0.156695	0.226994	0.172414	-0.0724638	0.16	0.0588235
0.260274	0.142857	0.012987	0.0689655	0.037037	-0.407407
0.0564784	0.0225564	-0.113725	-0.240175	-0.12069	-0.595506
0.0147783	-0.0187668	-0.0620985	-0.0582011	-0.158537	-0.195181
-0.0968921	-0.0176991	-0.130435	-0.0380623	-0.220159	-0.0876494
0.0240964	-0.0661157	-0.0184255	-0.231939	-0.162162	-0.0994575
0.0892587	0.0964467	-0.0446735	-0.092559	-0.00564972	-0.107468
-0.012844	0.25	0.0683919	-0.221239	0.142857	0.0194553
0.143824	-0.0365297	-0.00769231	-0.012	-0.0225225	0.0056926
0.044405	-0.0935551	-0.123333	-0.0528376	-0.15859	-0.203571
-0.00481541	0.056	-0.0177134	-0.274949	-0.058296	-0.166052
0.227818	0.0461538	0.0642202	-0.0662252	-0.148148	-0.307692
0.127711	-0.0807453	-0.0545455	0	-0.328244	-0.193416
0.0786517	-0.0283019	-0.038961	-0.242424	-0.147368	0.0243902
0.287091	0.344262	-0.0980392	-0.00817439	-0.185185	-0.212996
-0.0606061	0.131148	0.0555556	-0.335878	0.178295	0.0511628
0.248804	-0.0653266	0.00502513	-0.125448	0.0319635	0.0434783
0.270358	0.0513834	-0.297071	0.128405	-0.132075	-0.330472
0.215447	0.104603	-0.0955414	-0.241158	-0.18232	-0.427386
0.0840611	-0.0834437	0.0452381	-0.142274	-0.22272	-0.0721925
0.101089	-0.111717	0.0411622	-0.0242174	-0.2	0.109111
0.0755509	0.027907	0.0239453	-0.213499	-0.199426	0.00465116
0.185849	0.272289	-0.0498812	-0.216867	-0.19604	-0.107769
-0.067757	0.0379747	0.118471	-0.269444	-0.257353	0.0348675
0.150327	-0.0365535	-0.0436006	-0.0886253	-0.204856	-0.0248619
0.0813008	0.0709988	-0.0574713	-0.156433	-0.221519	-0.152882
0.159121	0.126316	-0.0205405	-0.296475	-0.271057	-0.339007
0.00890208	-0.0769231	-0.0206186	-0.218978	-0.272727	0.00502513
-0.003367	-0.0877193	0.0344828	-0.099631	-0.0689655	0.151515
0.0978723	0.0704225	-0.0197628	-0.0927835	-0.294118	0
0.328859	0.182796	0.260726	-0.010101	-0.117647	-0.160622
-0.0472441	-0.235955	0.189655	-0.407407	-0.325301	0.0105263
0.175	0.0684932	0.283019	-0.192771	0.0810811	0.05
0.0710383	0.0566038	0.0421456	-0.0240964	-0.0638298	0.0196078
0.229814	-0.0537634	0.135714	-0.180952	-0.555556	-0.115207
0.0902592	-0.00248139	-0.0997625	-0.00891972	-0.246914	-0.0779977
0.103448	0.109333	0.0268886	-0.0526316	0.114058	0.0754258
0.107791	0.0890585	0.0816832	0.0222222	-0.11875	-0.00952381
0.129032	0.19214	0.0979899	-0.0614251	0.00269542	-0.0527859
0.132934	0.0368664	0.0679612	-0.0492754	-0.194286	-0.095057
0.107062	0.189573	0.122066	-0.00771208	0.142857	-0.00672948
0.0721649	-0.0192308	0.0340136	0.0123457	-0.225434	-0.121053
0.0836502	0.168478	0.0919037	-0.140828	-0.141791	-0.0993377
0.079865	0.00558659	-0.105398	-0.119015	0.129584	-0.204482
0.0857909	0.0147368	-0.111475	-0.0623053	-0.149877	-0.237226
0.0617284	0.142857	0.0486656	-0.31358	0.0965909	-0.0394511
0.165303	0.0490196	0.101399	-0.133333	-0.0601093	-0.00784314
0.163695	0.190678	-0.0559211	-0.156951	0.0567901	0.0228311
0.227656	0.0487106	-0.00277008	-0.0675991	-0.152778	-0.162119
0.0126227	0.0432277	0.0529172	-0.171381	-0.0957096	-0.173109
-0.0647887	0.162162	-0.0192024	-0.150685	0.131653	0.0429958
0.0187668	0.0261569	0.0779221	-0.104072	-0.177616	0.0116009
0.129288	0.0919881	0.15444	-0.0749186	-0.0408163	0.149515
0.164557	-0.0121951	0.00229885	-0.164706	-0.211679	-0.0382775
0.188235	0.0299401	0.0472855	-0.00242131	-0.022082	-0.0522244
-0.100257	0.0931373	0.0183299	-0.258824	0.0288714	-0.0387931
0.150943	-0.0166271	-0.0459082	0.0526316	-0.0835443	-0.134199
0.0744186	0.184211	0.172603	-0.177515	-0.0333333	0.0503145
0.229947	-0.0581162	0.131148	-0.0409639	-0.260143	0.011655

## Sheet: Fig3E
pVis-		pVis+
X	Y	X	Y
0.00279538	-0.0297799	0.0305708	-0.247671
0.00392398	-0.00254117	0.0611638	-0.225971
0.0323124	-0.115863	0.0372981	-0.27322
0.0718999	-0.0375324	0.139191	-0.139519
0.00836028	-0.164414	0.0262976	-0.156588
-0.0809957	-0.306076	0.047332	-0.186121
-0.101108	0.012453	0.0632418	-0.0520056
-0.00786816	-0.0827254	0.184533	-0.188666
0.00223848	-0.00438171	0.0651522	-0.11112
-0.00448769	-0.0101662	0.0542352	-0.0475459
0.0106523	-0.0208496	0.16934	-0.132239
0.0189883	0.0178807	0.0876245	-0.134301
-0.00438558	0.0026697	0.0376898	-0.222437
-0.0039529	0.00520566	0.088584	-0.0952185
0.000716523	0.0158226	0.0473778	-0.0713084
-0.0295274	-0.00463866	0.0598118	-0.0986728
0.0163777	0.000349032	0.0471229	-0.171671
-0.0143916	0.00593403	0.170425	-0.0599525
0.00250586	0.00883119	0.00148382	-0.102462
-0.0145636	-0.00139943	0.0599622	-0.131538
0.0336533	0.0333426	0.0471098	-0.15537
0.0398589	0.0195089	0.0704246	-0.120122
0.0110783	0.0193001	0.0838676	-0.0558686
0.00256188	0.00626125	0.0540444	-0.0823795
0.00542014	-0.00478376	0.0730213	-0.0671475
0.0112996	-0.0152266
0.00100963	-0.00598618
-0.0135624	-0.0255231
-0.190867	-0.158134
-0.0108193	0.0156838
-0.00794335	-0.0235717
-0.114553	-0.0460347
0.0176641	-0.0752235
0.000490707	-0.010047
0.0664909	0.0678644
-0.00977558	0.0265893
0.0217145	-0.095021
-0.00768707	-0.02766
0.0185089	0.0448359
0.0086879	-0.00137933
0.0314823	0.0674237
-0.0991594	-0.0680663
0.00783818	-0.104796
-0.0680329	0.0237401
-0.0105848	-0.0316561
-0.0358324	-0.0117694
0.0291131	-0.0209173
-0.00440863	-0.00998668
-0.0158049	-0.098348
0.052652	-0.0440767
0.00573854	0.0500355
0.025395	-0.0451737
0.0195843	-0.0675584
-0.168405	-0.032299
0.0976637	0.0240663
-0.0791735	-0.00443615
0.0312042	0.0961614
0.0490018	-0.00852181
0.0135818	-0.0159699
0.0380682	0.00122649
-0.0203191	-0.0319671
0.0757267	-0.0377451
-0.0018936	-0.0090863
-0.00818242	0.0231415
-0.0299418	-0.0398557
0.087077	-0.0144625
0.00374035	-0.11588
-0.0118263	-0.112115
-0.109488	-0.0425253
-0.0452072	-0.0392343
0.0379675	-0.0025043
0.022597	-0.00888285
0.0281676	-0.00174766
0.0184692	-0.00244038
-0.0649683	0.000586391
0.0206296	0.0334141
-0.087327	-0.121048
-0.0410484	-0.0328523
0.0265777	0.00735584
-0.015382	-0.0779363
0.0096359	-0.0361315
0.00728894	-0.00808025
-0.00603558	-0.0519387
-0.018457	-0.0309852
0.0417605	-0.0668348
0.00105082	-0.0246611
0.021977	-0.0498215
-0.00639789	0.0186582
-0.012586	-0.056807
0.0213644	-0.0720296
0.0412952	0.0709175
0.0192777	0.0461868
0.00621082	-0.0187083
5.74256e-05	0.00285589
0.0530464	0.0366118
-0.0161604	-0.0020176
-0.0929014	-0.0921351
0.00428731	-0.151771
-0.00286288	-0.00647714
-0.00117301	0.04537
0.0366811	0.0243099
0.00910775	0.0515435
0.0662797	0.0572607
0.0520736	-0.00603804
0.01201	0.0604764
-0.012718	0.00872808
0.0932086	0.0341836
0.0169136	-0.0407029
0.00360549	-0.0344273

## Sheet: Fig3F
All cells		pVis+ cells
ML	DV	ML	DV
3.23147	2943.25	3.75357	3249.47
3.24058	2988.72	3.23491	3313.89
3.4627	3142.99	3.11555	3111.9
3.34134	3266.49	3.16712	3056.26
3.31324	3202.15	3.1206	3134.99
3.45975	3236.74	3.15318	3138
3.67785	3212.59	3.07769	3229.32
3.10469	3423.4	3.05462	3262.35
3.74575	3403.45	3.15971	3260.25
3.24649	3462.54	3.53235	3204.54
3.16576	3460.33	3.21948	3304.94
3.24706	3504.47	3.18171	3314.52
3.24572	3551.15	3.44502	3306.26
3.39854	3578.18	3.45344	3324.26
3.53003	3580.36	3.19387	3397.1
3.26419	3689.12	3.18816	3371.9
3.39218	3732.25	3.42655	3382.37
3.24157	3861.36	3.52952	3351.16
3.42922	3861.32	3.16869	3723.8
3.44595	3854.18	3.29898	3662.54
3.71557	3811.24	3.79456	3732.97
3.75357	3249.47	3.11463	4052.93
3.23491	3313.89	3.1776	3150.46
3.1434	3197.97	3.31797	3196.37
3.21787	3248.67	3.47238	3606.33
3.82577	3410.02
3.72431	3459.03
3.48922	3532.43
3.11555	3111.9
3.16712	3056.26
3.1206	3134.99
3.15318	3138
3.07769	3229.32
3.05462	3262.35
3.15971	3260.25
3.53235	3204.54
3.21948	3304.94
3.18171	3314.52
3.44502	3306.26
3.45344	3324.26
3.19387	3397.1
3.18816	3371.9
3.42655	3382.37
3.52952	3351.16
3.16869	3723.8
3.29898	3662.54
3.79456	3732.97
3.11463	4052.93
3.12094	3439.86
3.22547	3911.73
3.1776	3150.46
3.31797	3196.37
3.31551	3119.02
3.46626	3278.95
3.7619	3330.34
3.19984	3370.18
3.54597	3381.71
3.28404	3841.09
3.40853	3870.71
3.47238	3606.33
3.12513	2823.73
3.27551	2772.61
3.5006	2802.58
3.51991	2799.98
3.83909	2790.43
3.34593	2877.36
3.60472	2874.99
3.06386	2913.36
3.26493	2909.6
3.27575	2974.93
3.43407	2912.83
3.47543	2902.45
3.13143	3017.09
3.37435	3041.14
3.54293	3025.19
3.485	2989.28
3.66966	3002.67
3.67511	3009.55
3.8116	3048.62
3.09733	3061.73
3.18517	3114.16
3.23308	3098.36
3.50853	3078.22
3.10497	3139.32
3.14172	3157.12
3.07858	3161.15
3.22572	3134.05
3.22537	3169.21
3.18804	3141.96
3.20678	3153.85
3.15759	3168.72
3.6554	3143.89
3.80308	3146.78
3.82792	3171.28
3.1434	3219.9
3.16299	3261.83
3.20688	3273.7
3.19694	3254.77
3.65119	3225.79
3.18371	3318.81
3.26622	3283.08
3.42943	3342.97
3.48112	3340.97
3.60285	3336.33
3.66656	3294.55
3.7102	3319.58
3.6763	3276.69
3.21541	3381.89
3.21892	3373.45
3.22482	3362.11
3.29505	3363.41
3.35838	3381.72
3.3729	3357.07
3.64133	3394.89
3.66524	3385.32
3.73258	3402.2
3.80383	3402.49
3.14961	3472.89
3.05782	3427.52
3.09427	3430.16
3.16067	3448.97
3.24619	3464.81
3.15046	3474.08
3.22749	3455.57
3.23173	3486.5
3.23687	3478.88
3.25844	3497.65
3.28998	3464.85
3.47599	3449.39
3.53001	3432.92
3.49314	3470.82
3.54106	3483.41
3.56818	3456.76
3.67638	3431.81
3.66455	3444.99
3.76361	3436.52
3.83693	3446.08
3.10797	3533.01
3.20499	3539.54
3.1645	3534.31
3.2353	3565.65
3.21221	3538.85
3.1851	3570.77
3.30132	3547.83
3.29018	3571.83
3.3576	3518.05
3.47399	3550.71
3.46233	3521.68
3.66839	3550.39
3.674	3552.14
3.79173	3505.1
3.75497	3519.11
3.84027	3516.8
3.84448	3550.09
3.79909	3563.33
3.79893	3525.83
3.08377	3633.54
3.14001	3625.65
3.08692	3575.5
3.16112	3620.16
3.22803	3604.01
3.18897	3643.7
3.17417	3575.09
3.19039	3609.68
3.25965	3606.83
3.2632	3609.57
3.34421	3632.76
3.44561	3599.19
3.40752	3633.86
3.35598	3610.35
3.37348	3577.68
3.38532	3588.19
3.73212	3629.13
3.65154	3610.51
3.7543	3586.45
3.7669	3600.58
3.11491	3695.55
3.12317	3664.38
3.21477	3705.38
3.19509	3668.21
3.2047	3718.81
3.37963	3670.18
3.42447	3707.41
3.3689	3664.15
3.51868	3671.56
3.46835	3656.83
3.48685	3693.22
3.11256	3776.25
3.12802	3765.99
3.05811	3756.93
3.14294	3773.33
3.22757	3773.57
3.19868	3775.93
3.29359	3772.68
3.79468	3795.89
3.08063	3815.67
3.10085	3853.2
3.20108	3817.72
3.23176	3808.95
3.32948	3845.55
3.31443	3833.76
3.28786	3834.4
3.43116	3849.65
3.40328	3857.77
3.48507	3826.27
3.7439	3849.65
3.73759	3831.21
3.70502	3863.14
3.81225	3862.47
3.8087	3819.23
3.07077	3921.01
3.18012	3918.67
3.19709	3915.56
3.17305	3940.25
3.23443	3894.86
3.36948	3898.86
3.37259	3883.94
3.46707	3945.49
3.47277	3923.42
3.69357	3910.96
3.68111	3922.95
3.84234	3915.85
3.79302	3923.55
3.76848	3915.79
3.84049	3929.08
3.84797	3914.19
3.19389	4024.53
3.16111	3966.4
3.27581	3957.93
3.49087	3958.23
3.50949	3954.77
3.47622	3980.34
3.51028	3983.63
3.72112	3977.44
3.67217	4007.26
3.06174	4072.09
3.27967	4082.9
3.28188	4094.96
3.39242	4097.96
3.80079	4039.4
3.75855	4035.42
3.07625	4152.22
3.1301	4107.04
3.15292	4139.41
3.34289	4139.78
3.32303	4164.59
3.29886	4136.36
3.30785	4129.51
3.37373	4150.36
3.49588	4155.59
3.74631	4139
3.80468	4126.08
3.10211	4186.25
3.07316	4218.96
3.19889	4194.66
3.21241	4178.33
3.31791	4231.62
3.38955	4193.21
3.38674	4208.18
3.4488	4226.58
3.45377	4201.94
3.63852	4230.23
3.74133	4204.6
3.72962	4226.26
3.75987	4227.8
3.07619	4283.17
3.08354	4251.47
3.11797	4274.81
3.16366	4281.82
3.22212	4270.27
3.16068	4264.78
3.31538	4311.63
3.29942	4282.24
3.32791	4316.58
3.3215	4279.34
3.44037	4307.68
3.43909	4279.76
3.38342	4310.64
3.41987	4306.63
3.36978	4278.3
3.45305	4266.2
3.52441	4309.28
3.5	4321.2
3.59799	4274.57
3.74047	4300.34
3.71099	4282.9
3.81177	4312.51
3.83594	4307.66
3.83055	4262.54

[truncated: 23 more sheets: Fig4B left, Fig4B right, Fig4C, Fig4E, Fig4F left, Fig4F right, Fig4G, Fig4H, Fig4I, Fig4J, Fig4K, Fig5A, Fig5B, Fig5C, Fig6B, Fig7B, Fig7C, Fig7D left, Fig7D right, Fig7E left …]
